# Supplementary material for: Novel GluN2B selective NMDA receptor antagonists: relative configuration of 7-meth­oxy-2-methyl-2,3,4,5-tetra­hydro-1H-3-benzazepin-1-ols
Source: Acta Crystallogr E Crystallogr Commun. 2016 Apr 15;72(Pt 5):687–91. doi: 10.1107/S2056989016005843 (PMC4908524; doi:10.1107/S2056989016005843)
Supplement: Supplementary file 1 [file e-72-00687-sup1.cif]

##############################################################################
#                                                                            #
# This CIF contains the data in a paper accepted for publication in          #
# Acta Crystallographica Section E. It conforms to the requirements of       #
# Notes for Authors for Acta Crystallographica Section E, and has been       #
# peer reviewed under the auspices of the IUCr Commission on Journals.       #
#                                                                            #
# Full details of the Crystallographic Information File format               #
# are given in the paper "The Crystallographic Information File (CIF):       #
# a New Standard Archive File for Crystallography" by S. R. Hall, F. H.      #
# Allen and I. D. Brown [Acta Cryst. (1991), A47, 655-685].                  #
#                                                                            #
# The current version of the core CIF dictionary is obtainable from          #
# ftp://ftp.iucr.org/pub/cif_core.dic.                                       #
#                                                                            #
# Software is freely available for graphical display of the structure(s)     #
# in this CIF. For information consult the CIF software page                 #
# http://www.iucr.org/resources/cif/software.                                #
#                                                                            #
# This file may be used for bona fide research purposes within the           #
# scientific community so long as proper attribution is given to the journal # 
# article from which it was obtained.                                        #
#                                                                            #
##############################################################################
data_SR-3
_database_code_depnum_ccdc_archive 'CCDC 1472945'
_audit_creation_method     SHELXL-97
_chemical_name_systematic
;\
(1<i>S</i>*,2<i>R</i>*)-7-Methoxy-2-methyl-3-(4-phenylbutyl)-2,3,4,5-\
tetrahydro-1<i>H</i>-3-benzazepin-1-ol
;
_chemical_name_common     ?
_chemical_formula_moiety     'C22 H29 N O2'
_chemical_formula_sum     'C22 H29 N O2'
_chemical_formula_iupac     'C22 H29 N O2'
_chemical_formula_weight     339.46
_chemical_melting_point     ?
_symmetry_cell_setting     monoclinic
_symmetry_space_group_name_H-M     'P 21/n'
_symmetry_space_group_name_Hall     '-P 2yn'
loop_
    _symmetry_equiv_pos_as_xyz
    'x, y, z'
    '-x+1/2, y+1/2, -z+1/2'
    '-x, -y, -z'
    'x-1/2, -y-1/2, z-1/2'
_cell_length_a     10.3594(2)
_cell_length_b     18.8246(4)
_cell_length_c     10.9981(3)
_cell_angle_alpha     90.00
_cell_angle_beta     117.8890(10)
_cell_angle_gamma     90.00
_cell_volume     1895.65(8)
_cell_formula_units_Z     4
_cell_measurement_reflns_used     1877
_cell_measurement_theta_min     0.88
_cell_measurement_theta_max     68.25
_cell_measurement_temperature     223(2)
_exptl_crystal_description     'plate'
_exptl_crystal_colour     'colourless'
_exptl_crystal_size_max     0.40
_exptl_crystal_size_mid     0.25
_exptl_crystal_size_min     0.10
_exptl_crystal_density_diffrn     1.189
_exptl_crystal_density_meas     ?
_exptl_crystal_density_method     'not measured'
_exptl_crystal_F_000     736
_exptl_absorpt_coefficient_mu     0.586
_exptl_absorpt_correction_type     multi-scan
_exptl_absorpt_process_details
;
(Denzo; Otwinowski <i>et al.</i>,  2003)
;
_exptl_absorpt_correction_T_min     0.7994
_exptl_absorpt_correction_T_max     0.9437
_exptl_special_details     ?
_diffrn_ambient_temperature     223(2)
_diffrn_radiation_type     CuK\a
_diffrn_radiation_wavelength     1.54178
_diffrn_radiation_source     'fine-focus sealed tube'
_diffrn_radiation_monochromator     graphite
_diffrn_measurement_device_type     'Nonius KappaCCD APEXII'
_diffrn_measurement_method     '\w and \ scans'
_diffrn_detector_area_resol_mean     ?
_diffrn_reflns_number     8812
_diffrn_reflns_av_R_equivalents     0.034
_diffrn_reflns_av_sigmaI/netI     0.0250
_diffrn_reflns_theta_min     5.12
_diffrn_reflns_theta_max     67.60
_diffrn_reflns_theta_full     67.60
_diffrn_measured_fraction_theta_max     0.899
_diffrn_measured_fraction_theta_full     0.899
_diffrn_reflns_limit_h_min     0
_diffrn_reflns_limit_h_max     12
_diffrn_reflns_limit_k_min     0
_diffrn_reflns_limit_k_max     21
_diffrn_reflns_limit_l_min     -13
_diffrn_reflns_limit_l_max     11
_diffrn_standards_number     ?
_diffrn_standards_interval_count     ?
_diffrn_standards_interval_time     ?
_diffrn_standards_decay_%     ?
_refine_special_details
;
 Refinement of F^2^ against ALL reflections.  The weighted R-factor wR and
 goodness of fit S are based on F^2^, conventional R-factors R are based
 on F, with F set to zero for negative F^2^. The threshold expression of
 F^2^ > 2sigma(F^2^) is used only for calculating R-factors(gt) etc. and is
 not relevant to the choice of reflections for refinement.  R-factors based
 on F^2^ are statistically about twice as large as those based on F, and R-
 factors based on ALL data will be even larger.
;
_reflns_number_total     3077
_reflns_number_gt     2864
_reflns_threshold_expression     >2sigma(I)
_refine_ls_structure_factor_coef     Fsqd
_refine_ls_matrix_type     full
_refine_ls_R_factor_all     0.0476
_refine_ls_R_factor_gt     0.0449
_refine_ls_wR_factor_gt     0.1151
_refine_ls_wR_factor_ref     0.1176
_refine_ls_goodness_of_fit_ref     1.036
_refine_ls_restrained_S_all     1.036
_refine_ls_number_reflns     3077
_refine_ls_number_parameters     229
_refine_ls_number_restraints     0
_refine_ls_hydrogen_treatment     constr
_refine_ls_weighting_scheme     calc
_refine_ls_weighting_details
         'calc w=1/[\s^2^(Fo^2^)+(0.0560P)^2^+0.5327P] where P=(Fo^2^+2Fc^2^)/3'
_atom_sites_solution_hydrogens     geom
_atom_sites_solution_primary     direct
_atom_sites_solution_secondary     difmap
_refine_ls_shift/su_max     0.000
_refine_ls_shift/su_mean     0.000
_refine_diff_density_max     0.155
_refine_diff_density_min     -0.128
_refine_ls_extinction_method     none
_refine_ls_extinction_coef     ?
loop_
    _atom_type_symbol
    _atom_type_description
    _atom_type_scat_dispersion_real
    _atom_type_scat_dispersion_imag
    _atom_type_scat_source
    'C' 'C' 0.0181 0.0091
                         'International Tables Vol C Tables 4.2.6.8 and 6.1.1.4'
    'H' 'H' 0.0000 0.0000
                         'International Tables Vol C Tables 4.2.6.8 and 6.1.1.4'
    'N' 'N' 0.0311 0.0180
                         'International Tables Vol C Tables 4.2.6.8 and 6.1.1.4'
    'O' 'O' 0.0492 0.0322
                         'International Tables Vol C Tables 4.2.6.8 and 6.1.1.4'
_computing_data_collection
;
COLLECT (Nonius, 1998)
;
_computing_cell_refinement
;
COLLECT (Nonius, 1998)
;
_computing_data_reduction
;
Denzo--SMN (Otwinowski & Minor, 1997)
;
_computing_structure_solution
;
SHELXS97 (Sheldrick, 2008)
;
_computing_structure_refinement
;
SHELXL97 (Sheldrick, 2008)
;
_computing_molecular_graphics
;
XP in SHELXTL (Sheldrick, 2008) and Mercury (Macrae <i>et al.</i>,
2008)
;
_computing_publication_material
;
SHELXL97 (Sheldrick, 2008) and PLATON (Spek, 2009)
;
loop_
    _atom_site_type_symbol
    _atom_site_label
    _atom_site_fract_x
    _atom_site_fract_y
    _atom_site_fract_z
    _atom_site_U_iso_or_equiv
    _atom_site_adp_type
    _atom_site_calc_flag
    _atom_site_refinement_flags
    _atom_site_occupancy
    _atom_site_symmetry_multiplicity
    _atom_site_disorder_assembly
    _atom_site_disorder_group
    C C1 0.66460(15) 0.15839(8) 0.42463(15) 0.0438(4) Uani d . 1 1 . .
    H H1 0.7477 0.1434 0.5128 0.053 Uiso calc R 1 1 . .
    C C2 0.64344(16) 0.10045(8) 0.31824(16) 0.0461(4) Uani d . 1 1 . .
    H H2 0.7422 0.0894 0.3305 0.055 Uiso calc R 1 1 . .
    N N3 0.56166(13) 0.13021(7) 0.17856(13) 0.0450(3) Uani d . 1 1 . .
    C C4 0.40433(16) 0.13908(9) 0.12903(16) 0.0489(4) Uani d . 1 1 . .
    H H4A 0.3643 0.0943 0.1422 0.059 Uiso calc R 1 1 . .
    H H4B 0.3575 0.1489 0.0301 0.059 Uiso calc R 1 1 . .
    C C5 0.36506(16) 0.19818(9) 0.20015(16) 0.0470(4) Uani d . 1 1 . .
    H H5A 0.4188 0.2409 0.1996 0.056 Uiso calc R 1 1 . .
    H H5B 0.2608 0.2086 0.1447 0.056 Uiso calc R 1 1 . .
    C C6 0.39431(15) 0.18510(7) 0.34623(15) 0.0417(3) Uani d . 1 1 . .
    C C7 0.27908(16) 0.19112(8) 0.37801(16) 0.0448(4) Uani d . 1 1 . .
    H H7 0.1850 0.2020 0.3078 0.054 Uiso calc R 1 1 . .
    C C8 0.30111(17) 0.18140(8) 0.51121(17) 0.0456(4) Uani d . 1 1 . .
    C C9 0.43943(18) 0.16572(9) 0.61484(17) 0.0500(4) Uani d . 1 1 . .
    H H9 0.4556 0.1595 0.7057 0.060 Uiso calc R 1 1 . .
    C C10 0.55380(17) 0.15931(8) 0.58400(16) 0.0475(4) Uani d . 1 1 . .
    H H10 0.6474 0.1483 0.6549 0.057 Uiso calc R 1 1 . .
    C C11 0.53452(15) 0.16869(7) 0.45093(15) 0.0421(3) Uani d . 1 1 . .
    O O12 0.70726(11) 0.22260(6) 0.38429(11) 0.0492(3) Uani d . 1 1 . .
    H H12 0.6794 0.2218 0.3002 0.074 Uiso calc R 1 1 . .
    C C13 0.5846(2) 0.03100(9) 0.3454(2) 0.0621(5) Uani d . 1 1 . .
    H H13A 0.4891 0.0393 0.3389 0.093 Uiso calc R 1 1 . .
    H H13B 0.6509 0.0138 0.4368 0.093 Uiso calc R 1 1 . .
    H H13C 0.5763 -0.0042 0.2777 0.093 Uiso calc R 1 1 . .
    O O14 0.19492(12) 0.18687(7) 0.55197(13) 0.0607(3) Uani d . 1 1 . .
    C C15 0.04982(18) 0.20161(11) 0.4508(2) 0.0653(5) Uani d . 1 1 . .
    H H15A 0.0473 0.2467 0.4069 0.098 Uiso calc R 1 1 . .
    H H15B -0.0131 0.2041 0.4939 0.098 Uiso calc R 1 1 . .
    H H15C 0.0159 0.1642 0.3822 0.098 Uiso calc R 1 1 . .
    C C16 0.59495(18) 0.09299(9) 0.07866(17) 0.0528(4) Uani d . 1 1 . .
    H H16A 0.5150 0.1010 -0.0142 0.063 Uiso calc R 1 1 . .
    H H16B 0.6004 0.0418 0.0970 0.063 Uiso calc R 1 1 . .
    C C17 0.73646(17) 0.11704(9) 0.08386(17) 0.0497(4) Uani d . 1 1 . .
    H H17A 0.8169 0.1068 0.1754 0.060 Uiso calc R 1 1 . .
    H H17B 0.7329 0.1686 0.0703 0.060 Uiso calc R 1 1 . .
    C C18 0.76778(17) 0.08148(9) -0.02367(17) 0.0492(4) Uani d . 1 1 . .
    H H18A 0.7855 0.0307 -0.0025 0.059 Uiso calc R 1 1 . .
    H H18B 0.6819 0.0861 -0.1141 0.059 Uiso calc R 1 1 . .
    C C19 0.89835(18) 0.11362(8) -0.02919(18) 0.0511(4) Uani d . 1 1 . .
    H H19A 0.9830 0.1083 0.0619 0.061 Uiso calc R 1 1 . .
    H H19B 0.8804 0.1647 -0.0464 0.061 Uiso calc R 1 1 . .
    C C20 0.93912(16) 0.08411(8) -0.13445(15) 0.0439(4) Uani d . 1 1 . .
    C C21 1.04410(18) 0.11928(9) -0.15571(17) 0.0521(4) Uani d . 1 1 . .
    H H21 1.0858 0.1611 -0.1062 0.063 Uiso calc R 1 1 . .
    C C22 1.0888(2) 0.09450(12) -0.24730(19) 0.0661(5) Uani d . 1 1 . .
    H H22 1.1605 0.1193 -0.2596 0.079 Uiso calc R 1 1 . .
    C C23 1.0292(2) 0.03362(12) -0.32099(19) 0.0683(5) Uani d . 1 1 . .
    H H23 1.0608 0.0162 -0.3826 0.082 Uiso calc R 1 1 . .
    C C24 0.9229(2) -0.00145(10) -0.30370(19) 0.0638(5) Uani d . 1 1 . .
    H H24 0.8802 -0.0426 -0.3554 0.077 Uiso calc R 1 1 . .
    C C25 0.87799(18) 0.02311(8) -0.21089(18) 0.0533(4) Uani d . 1 1 . .
    H H25 0.8056 -0.0017 -0.1996 0.064 Uiso calc R 1 1 . .
loop_
    _atom_site_aniso_label
    _atom_site_aniso_U_11
    _atom_site_aniso_U_22
    _atom_site_aniso_U_33
    _atom_site_aniso_U_12
    _atom_site_aniso_U_13
    _atom_site_aniso_U_23
    C1 0.0332(7) 0.0498(8) 0.0415(8) 0.0023(6) 0.0116(7) -0.0005(6)
    C2 0.0356(7) 0.0512(8) 0.0452(9) 0.0044(6) 0.0135(7) -0.0032(6)
    N3 0.0365(6) 0.0552(7) 0.0404(7) 0.0007(5) 0.0155(6) -0.0060(5)
    C4 0.0364(8) 0.0644(10) 0.0401(8) 0.0007(6) 0.0130(7) -0.0025(7)
    C5 0.0350(7) 0.0598(9) 0.0402(9) 0.0078(6) 0.0127(7) 0.0047(6)
    C6 0.0362(7) 0.0444(7) 0.0416(8) 0.0008(6) 0.0157(7) -0.0010(6)
    C7 0.0342(7) 0.0486(8) 0.0465(9) 0.0010(6) 0.0145(7) 0.0003(6)
    C8 0.0427(8) 0.0463(8) 0.0524(9) -0.0032(6) 0.0259(8) 0.0006(6)
    C9 0.0482(9) 0.0588(9) 0.0422(9) 0.0015(7) 0.0205(8) 0.0050(7)
    C10 0.0393(8) 0.0554(9) 0.0404(8) 0.0039(6) 0.0125(7) 0.0047(6)
    C11 0.0362(7) 0.0444(8) 0.0413(8) 0.0005(6) 0.0145(7) -0.0007(6)
    O12 0.0407(6) 0.0532(6) 0.0529(7) -0.0060(4) 0.0212(6) -0.0065(5)
    C13 0.0674(11) 0.0498(9) 0.0614(11) 0.0020(8) 0.0236(10) 0.0011(8)
    O14 0.0451(6) 0.0837(8) 0.0618(8) 0.0015(5) 0.0321(6) 0.0090(6)
    C15 0.0398(9) 0.0861(13) 0.0710(13) -0.0001(8) 0.0267(9) -0.0064(9)
    C16 0.0457(9) 0.0631(10) 0.0487(9) -0.0033(7) 0.0213(8) -0.0118(7)
    C17 0.0466(9) 0.0521(9) 0.0500(9) 0.0022(6) 0.0225(8) -0.0040(7)
    C18 0.0442(8) 0.0551(9) 0.0473(9) 0.0006(6) 0.0206(8) -0.0021(7)
    C19 0.0508(9) 0.0485(8) 0.0558(10) -0.0009(7) 0.0264(8) -0.0040(7)
    C20 0.0388(8) 0.0473(8) 0.0413(8) 0.0073(6) 0.0152(7) 0.0063(6)
    C21 0.0472(9) 0.0595(9) 0.0452(9) -0.0030(7) 0.0179(8) 0.0050(7)
    C22 0.0559(10) 0.0947(14) 0.0531(11) -0.0001(9) 0.0299(9) 0.0124(10)
    C23 0.0643(11) 0.0977(15) 0.0456(10) 0.0195(10) 0.0281(9) 0.0025(9)
    C24 0.0610(11) 0.0631(11) 0.0583(11) 0.0095(8) 0.0205(9) -0.0109(8)
    C25 0.0485(9) 0.0517(9) 0.0611(10) 0.0016(7) 0.0267(8) -0.0014(7)
_geom_special_details
;
 All esds (except the esd in the dihedral angle between two l.s. planes)
 are estimated using the full covariance matrix.  The cell esds are taken
 into account individually in the estimation of esds in distances, angles
 and torsion angles; correlations between esds in cell parameters are only
 used when they are defined by crystal symmetry.  An approximate (isotropic)
 treatment of cell esds is used for estimating esds involving l.s. planes.
;
loop_
    _geom_bond_atom_site_label_1
    _geom_bond_atom_site_label_2
    _geom_bond_site_symmetry_2
    _geom_bond_distance
    _geom_bond_publ_flag
    C1 O12 . 1.4271(18) ?
    C1 C11 . 1.517(2) ?
    C1 C2 . 1.539(2) ?
    C2 N3 . 1.474(2) ?
    C2 C13 . 1.530(2) ?
    N3 C4 . 1.4664(19) ?
    N3 C16 . 1.4736(19) ?
    C4 C5 . 1.521(2) ?
    C5 C6 . 1.509(2) ?
    C6 C7 . 1.397(2) ?
    C6 C11 . 1.402(2) ?
    C7 C8 . 1.385(2) ?
    C8 O14 . 1.3721(18) ?
    C8 C9 . 1.383(2) ?
    C9 C10 . 1.382(2) ?
    C10 C11 . 1.393(2) ?
    O14 C15 . 1.418(2) ?
    C16 C17 . 1.510(2) ?
    C17 C18 . 1.520(2) ?
    C18 C19 . 1.509(2) ?
    C19 C20 . 1.511(2) ?
    C20 C21 . 1.383(2) ?
    C20 C25 . 1.389(2) ?
    C21 C22 . 1.372(3) ?
    C22 C23 . 1.372(3) ?
    C23 C24 . 1.371(3) ?
    C24 C25 . 1.385(2) ?
loop_
    _geom_angle_atom_site_label_1
    _geom_angle_atom_site_label_2
    _geom_angle_atom_site_label_3
    _geom_angle_site_symmetry_1
    _geom_angle_site_symmetry_3
    _geom_angle
    _geom_angle_publ_flag
    O12 C1 C11 . . 112.51(12) ?
    O12 C1 C2 . . 108.58(12) ?
    C11 C1 C2 . . 114.35(12) ?
    N3 C2 C13 . . 116.16(13) ?
    N3 C2 C1 . . 109.33(12) ?
    C13 C2 C1 . . 112.66(13) ?
    C4 N3 C16 . . 112.60(12) ?
    C4 N3 C2 . . 115.30(12) ?
    C16 N3 C2 . . 112.04(12) ?
    N3 C4 C5 . . 114.23(13) ?
    C6 C5 C4 . . 117.34(13) ?
    C7 C6 C11 . . 119.38(14) ?
    C7 C6 C5 . . 118.92(13) ?
    C11 C6 C5 . . 121.68(13) ?
    C8 C7 C6 . . 121.11(14) ?
    O14 C8 C9 . . 115.27(14) ?
    O14 C8 C7 . . 125.09(14) ?
    C9 C8 C7 . . 119.63(14) ?
    C10 C9 C8 . . 119.56(14) ?
    C9 C10 C11 . . 121.94(14) ?
    C10 C11 C6 . . 118.37(13) ?
    C10 C11 C1 . . 118.72(13) ?
    C6 C11 C1 . . 122.88(13) ?
    C8 O14 C15 . . 118.41(13) ?
    N3 C16 C17 . . 113.02(13) ?
    C16 C17 C18 . . 113.29(13) ?
    C19 C18 C17 . . 112.11(13) ?
    C18 C19 C20 . . 117.42(14) ?
    C21 C20 C25 . . 117.73(15) ?
    C21 C20 C19 . . 118.49(14) ?
    C25 C20 C19 . . 123.78(14) ?
    C22 C21 C20 . . 121.55(17) ?
    C21 C22 C23 . . 120.28(17) ?
    C24 C23 C22 . . 119.27(17) ?
    C23 C24 C25 . . 120.67(18) ?
    C24 C25 C20 . . 120.47(16) ?
loop_
    _geom_torsion_atom_site_label_1
    _geom_torsion_atom_site_label_2
    _geom_torsion_atom_site_label_3
    _geom_torsion_atom_site_label_4
    _geom_torsion_site_symmetry_1
    _geom_torsion_site_symmetry_2
    _geom_torsion_site_symmetry_3
    _geom_torsion_site_symmetry_4
    _geom_torsion
    _geom_torsion_publ_flag
    O12 C1 C2 N3 . . . . -44.25(15) ?
    C11 C1 C2 N3 . . . . 82.30(15) ?
    O12 C1 C2 C13 . . . . -175.00(12) ?
    C11 C1 C2 C13 . . . . -48.45(18) ?
    C13 C2 N3 C4 . . . . 52.51(18) ?
    C1 C2 N3 C4 . . . . -76.33(15) ?
    C13 C2 N3 C16 . . . . -78.04(16) ?
    C1 C2 N3 C16 . . . . 153.12(12) ?
    C16 N3 C4 C5 . . . . -158.97(13) ?
    C2 N3 C4 C5 . . . . 70.75(17) ?
    N3 C4 C5 C6 . . . . -72.96(18) ?
    C4 C5 C6 C7 . . . . -123.71(15) ?
    C4 C5 C6 C11 . . . . 57.74(19) ?
    C11 C6 C7 C8 . . . . 0.2(2) ?
    C5 C6 C7 C8 . . . . -178.36(13) ?
    C6 C7 C8 O14 . . . . 179.40(14) ?
    C6 C7 C8 C9 . . . . 0.2(2) ?
    O14 C8 C9 C10 . . . . -179.82(14) ?
    C7 C8 C9 C10 . . . . -0.6(2) ?
    C8 C9 C10 C11 . . . . 0.5(2) ?
    C9 C10 C11 C6 . . . . 0.0(2) ?
    C9 C10 C11 C1 . . . . -178.04(14) ?
    C7 C6 C11 C10 . . . . -0.3(2) ?
    C5 C6 C11 C10 . . . . 178.20(14) ?
    C7 C6 C11 C1 . . . . 177.61(13) ?
    C5 C6 C11 C1 . . . . -3.9(2) ?
    O12 C1 C11 C10 . . . . -114.59(15) ?
    C2 C1 C11 C10 . . . . 120.93(15) ?
    O12 C1 C11 C6 . . . . 67.47(18) ?
    C2 C1 C11 C6 . . . . -57.01(19) ?
    C9 C8 O14 C15 . . . . -178.90(15) ?
    C7 C8 O14 C15 . . . . 1.9(2) ?
    C4 N3 C16 C17 . . . . 147.99(14) ?
    C2 N3 C16 C17 . . . . -80.09(17) ?
    N3 C16 C17 C18 . . . . -177.17(14) ?
    C16 C17 C18 C19 . . . . 172.13(14) ?
    C17 C18 C19 C20 . . . . -178.61(13) ?
    C18 C19 C20 C21 . . . . 170.56(14) ?
    C18 C19 C20 C25 . . . . -10.0(2) ?
    C25 C20 C21 C22 . . . . -1.1(2) ?
    C19 C20 C21 C22 . . . . 178.45(15) ?
    C20 C21 C22 C23 . . . . 0.2(3) ?
    C21 C22 C23 C24 . . . . 1.0(3) ?
    C22 C23 C24 C25 . . . . -1.4(3) ?
    C23 C24 C25 C20 . . . . 0.5(3) ?
    C21 C20 C25 C24 . . . . 0.7(2) ?
    C19 C20 C25 C24 . . . . -178.77(16) ?
loop_
    _geom_hbond_atom_site_label_D
    _geom_hbond_atom_site_label_H
    _geom_hbond_atom_site_label_A
    _geom_hbond_site_symmetry_A
    _geom_hbond_distance_DH
    _geom_hbond_distance_HA
    _geom_hbond_distance_DA
    _geom_hbond_angle_DHA
    O12 H12 N3 . 0.83 2.17 2.6883(17) 120
    C15 H15B O12 1_455 0.97 2.59 3.295(2) 130
    C21 H21 O12 4_665 0.94 2.55 3.349(2) 143
    C22 H22 O14 1_654 0.94 2.59 3.373(3) 141
data_RR-4
_database_code_depnum_ccdc_archive 'CCDC 1472946'
_audit_creation_method     SHELXL-97
_chemical_name_systematic
;\
(1<i>R</i>*,2<i>R</i>*)-7-Methoxy-2-methyl-3-(4-phenylbutyl)-2,3,4,5-\
tetrahydro-1<i>H</i>-3-benzazepin-1-ol
;
_chemical_name_common     ?
_chemical_formula_moiety     'C22 H29 N O2'
_chemical_formula_sum     'C22 H29 N O2'
_chemical_formula_iupac     'C22 H29 N O2'
_chemical_formula_weight     339.46
_chemical_melting_point     ?
_symmetry_cell_setting     orthorhombic
_symmetry_space_group_name_H-M     'P c a 21'
_symmetry_space_group_name_Hall     'P 2c -2ac'
loop_
    _symmetry_equiv_pos_as_xyz
    'x, y, z'
    '-x, -y, z+1/2'
    'x+1/2, -y, z'
    '-x+1/2, y, z+1/2'
_cell_length_a     9.2049(5)
_cell_length_b     25.4468(17)
_cell_length_c     8.2451(6)
_cell_angle_alpha     90.00
_cell_angle_beta     90.00
_cell_angle_gamma     90.00
_cell_volume     1931.3(2)
_cell_formula_units_Z     4
_cell_measurement_reflns_used     2216
_cell_measurement_theta_min     0.88
_cell_measurement_theta_max     70.08
_cell_measurement_temperature     223(2)
_exptl_crystal_description     needle
_exptl_crystal_colour     colourless
_exptl_crystal_size_max     0.35
_exptl_crystal_size_mid     0.05
_exptl_crystal_size_min     0.03
_exptl_crystal_density_diffrn     1.167
_exptl_crystal_density_meas     ?
_exptl_crystal_density_method     'not measured'
_exptl_crystal_F_000     736
_exptl_absorpt_coefficient_mu     0.575
_exptl_absorpt_correction_type     multi-scan
_exptl_absorpt_process_details
;
(Denzo; Otwinowski <i>et al.</i>,  2003)
;
_exptl_absorpt_correction_T_min     0.8240
_exptl_absorpt_correction_T_max     0.9829
_exptl_special_details     ?
_diffrn_ambient_temperature     223(2)
_diffrn_radiation_type     CuK\a
_diffrn_radiation_wavelength     1.54178
_diffrn_radiation_source     'fine-focus sealed tube'
_diffrn_radiation_monochromator     graphite
_diffrn_measurement_device_type     'Nonius KappaCCD APEXII'
_diffrn_measurement_method     '\w and \f scans'
_diffrn_detector_area_resol_mean     ?
_diffrn_reflns_number     8312
_diffrn_reflns_av_R_equivalents     0.082
_diffrn_reflns_av_sigmaI/netI     0.0552
_diffrn_reflns_theta_min     3.47
_diffrn_reflns_theta_max     67.54
_diffrn_reflns_theta_full     67.54
_diffrn_measured_fraction_theta_max     0.939
_diffrn_measured_fraction_theta_full     0.939
_diffrn_reflns_limit_h_min     -10
_diffrn_reflns_limit_h_max     10
_diffrn_reflns_limit_k_min     -30
_diffrn_reflns_limit_k_max     30
_diffrn_reflns_limit_l_min     -9
_diffrn_reflns_limit_l_max     9
_diffrn_standards_number     ?
_diffrn_standards_interval_count     ?
_diffrn_standards_interval_time     ?
_diffrn_standards_decay_%     ?
_refine_special_details
;
 Refinement of F^2^ against ALL reflections.  The weighted R-factor wR and
 goodness of fit S are based on F^2^, conventional R-factors R are based
 on F, with F set to zero for negative F^2^. The threshold expression of
 F^2^ > 2sigma(F^2^) is used only for calculating R-factors(gt) etc. and is
 not relevant to the choice of reflections for refinement.  R-factors based
 on F^2^ are statistically about twice as large as those based on F, and R-
 factors based on ALL data will be even larger.
;
_reflns_number_total     2885
_reflns_number_gt     2164
_reflns_threshold_expression     >2sigma(I)
_refine_ls_structure_factor_coef     Fsqd
_refine_ls_matrix_type     full
_refine_ls_R_factor_all     0.1254
_refine_ls_R_factor_gt     0.0873
_refine_ls_wR_factor_gt     0.1960
_refine_ls_wR_factor_ref     0.2314
_refine_ls_goodness_of_fit_ref     1.254
_refine_ls_restrained_S_all     1.254
_refine_ls_number_reflns     2885
_refine_ls_number_parameters     229
_refine_ls_number_restraints     1
_refine_ls_hydrogen_treatment     constr
_refine_ls_weighting_scheme     calc
_refine_ls_weighting_details
         'calc w=1/[\s^2^(Fo^2^)+(0.0636P)^2^+2.9552P] where P=(Fo^2^+2Fc^2^)/3'
_atom_sites_solution_hydrogens     geom
_atom_sites_solution_primary     direct
_atom_sites_solution_secondary     difmap
_refine_ls_shift/su_max     0.000
_refine_ls_shift/su_mean     0.000
_refine_diff_density_max     0.255
_refine_diff_density_min     -0.245
_refine_ls_extinction_method     none
_refine_ls_extinction_coef     ?
loop_
    _atom_type_symbol
    _atom_type_description
    _atom_type_scat_dispersion_real
    _atom_type_scat_dispersion_imag
    _atom_type_scat_source
    'C' 'C' 0.0181 0.0091
                         'International Tables Vol C Tables 4.2.6.8 and 6.1.1.4'
    'H' 'H' 0.0000 0.0000
                         'International Tables Vol C Tables 4.2.6.8 and 6.1.1.4'
    'N' 'N' 0.0311 0.0180
                         'International Tables Vol C Tables 4.2.6.8 and 6.1.1.4'
    'O' 'O' 0.0492 0.0322
                         'International Tables Vol C Tables 4.2.6.8 and 6.1.1.4'
_computing_data_collection
;
COLLECT (Nonius, 1998)
;
_computing_cell_refinement
;
COLLECT (Nonius, 1998)
;
_computing_data_reduction
;
Denzo--SMN (Otwinowski & Minor, 1997)
;
_computing_structure_solution
;
SHELXS97 (Sheldrick, 2008)
;
_computing_structure_refinement
;
SHELXL97 (Sheldrick, 2008)
;
_computing_molecular_graphics
;
XP in SHELXTL (Sheldrick, 2008) and Mercury (Macrae <i>et al.</i>,
2008)
;
_computing_publication_material
;
SHELXL97 (Sheldrick, 2008) and PLATON (Spek, 2009)
;
loop_
    _atom_site_type_symbol
    _atom_site_label
    _atom_site_fract_x
    _atom_site_fract_y
    _atom_site_fract_z
    _atom_site_U_iso_or_equiv
    _atom_site_adp_type
    _atom_site_calc_flag
    _atom_site_refinement_flags
    _atom_site_occupancy
    _atom_site_symmetry_multiplicity
    _atom_site_disorder_assembly
    _atom_site_disorder_group
    C C1 0.6240(7) 0.2962(3) -0.1209(7) 0.0427(15) Uani d . 1 1 . .
    H H1 0.7154 0.3049 -0.1780 0.051 Uiso calc R 1 1 . .
    C C2 0.5358(6) 0.2577(3) -0.2273(7) 0.0415(16) Uani d . 1 1 . .
    H H2 0.5846 0.2233 -0.2157 0.050 Uiso calc R 1 1 . .
    N N3 0.5442(5) 0.2708(2) -0.4043(6) 0.0447(13) Uani d . 1 1 . .
    C C4 0.4711(8) 0.3205(3) -0.4472(7) 0.0514(18) Uani d . 1 1 . .
    H H4A 0.3709 0.3191 -0.4074 0.062 Uiso calc R 1 1 . .
    H H4B 0.4670 0.3233 -0.5656 0.062 Uiso calc R 1 1 . .
    C C5 0.5428(8) 0.3701(3) -0.3805(7) 0.0524(18) Uani d . 1 1 . .
    H H5A 0.5133 0.4002 -0.4472 0.063 Uiso calc R 1 1 . .
    H H5B 0.6484 0.3665 -0.3898 0.063 Uiso calc R 1 1 . .
    C C6 0.5040(7) 0.3814(3) -0.2034(7) 0.0416(16) Uani d . 1 1 . .
    C C7 0.4270(7) 0.4272(3) -0.1680(7) 0.0471(16) Uani d . 1 1 . .
    H H7 0.3990 0.4500 -0.2520 0.057 Uiso calc R 1 1 . .
    C C8 0.3912(8) 0.4391(3) -0.0060(8) 0.0554(18) Uani d . 1 1 . .
    C C9 0.4298(8) 0.4036(3) 0.1137(8) 0.062(2) Uani d . 1 1 . .
    H H9 0.4046 0.4105 0.2221 0.075 Uiso calc R 1 1 . .
    C C10 0.5042(8) 0.3586(3) 0.0767(7) 0.0537(19) Uani d . 1 1 . .
    H H10 0.5286 0.3352 0.1605 0.064 Uiso calc R 1 1 . .
    C C11 0.5447(6) 0.3465(3) -0.0823(7) 0.0427(16) Uani d . 1 1 . .
    O O12 0.6590(5) 0.26820(19) 0.0243(5) 0.0512(12) Uani d . 1 1 . .
    H H12 0.7485 0.2676 0.0365 0.077 Uiso calc R 1 1 . .
    C C13 0.3828(7) 0.2497(3) -0.1623(9) 0.0564(18) Uani d . 1 1 . .
    H H13A 0.3254 0.2810 -0.1823 0.085 Uiso calc R 1 1 . .
    H H13B 0.3870 0.2430 -0.0466 0.085 Uiso calc R 1 1 . .
    H H13C 0.3383 0.2199 -0.2165 0.085 Uiso calc R 1 1 . .
    O O14 0.3170(6) 0.4827(2) 0.0418(6) 0.0726(16) Uani d . 1 1 . .
    C C15 0.2708(10) 0.5186(3) -0.0778(9) 0.071(2) Uani d . 1 1 . .
    H H15A 0.3543 0.5312 -0.1380 0.106 Uiso calc R 1 1 . .
    H H15B 0.2221 0.5480 -0.0264 0.106 Uiso calc R 1 1 . .
    H H15C 0.2040 0.5012 -0.1514 0.106 Uiso calc R 1 1 . .
    C C16 0.4847(7) 0.2273(3) -0.5048(9) 0.0536(18) Uani d . 1 1 . .
    H H16A 0.4947 0.2372 -0.6192 0.064 Uiso calc R 1 1 . .
    H H16B 0.3806 0.2242 -0.4819 0.064 Uiso calc R 1 1 . .
    C C17 0.5525(7) 0.1746(3) -0.4821(8) 0.0526(17) Uani d . 1 1 . .
    H H17A 0.5222 0.1603 -0.3771 0.063 Uiso calc R 1 1 . .
    H H17B 0.6584 0.1785 -0.4801 0.063 Uiso calc R 1 1 . .
    C C18 0.5110(8) 0.1357(3) -0.6165(8) 0.0556(18) Uani d . 1 1 . .
    H H18A 0.5324 0.0998 -0.5800 0.067 Uiso calc R 1 1 . .
    H H18B 0.4063 0.1380 -0.6369 0.067 Uiso calc R 1 1 . .
    C C19 0.5930(12) 0.1465(4) -0.7735(10) 0.090(3) Uani d . 1 1 . .
    H H19A 0.5682 0.1819 -0.8114 0.108 Uiso calc R 1 1 . .
    H H19B 0.6975 0.1459 -0.7510 0.108 Uiso calc R 1 1 . .
    C C20 0.5606(9) 0.1078(3) -0.9069(9) 0.062(2) Uani d . 1 1 . .
    C C21 0.6546(10) 0.0668(4) -0.9347(10) 0.077(2) Uani d . 1 1 . .
    H H21 0.7380 0.0627 -0.8702 0.092 Uiso calc R 1 1 . .
    C C22 0.6251(13) 0.0308(4) -1.0606(13) 0.090(3) Uani d . 1 1 . .
    H H22 0.6893 0.0027 -1.0791 0.108 Uiso calc R 1 1 . .
    C C23 0.5073(14) 0.0361(4) -1.1541(12) 0.094(3) Uani d . 1 1 . .
    H H23 0.4897 0.0119 -1.2379 0.112 Uiso calc R 1 1 . .
    C C24 0.4124(12) 0.0765(4) -1.1288(12) 0.092(3) Uani d . 1 1 . .
    H H24 0.3301 0.0805 -1.1952 0.110 Uiso calc R 1 1 . .
    C C25 0.4391(10) 0.1116(4) -1.0039(12) 0.080(3) Uani d . 1 1 . .
    H H25 0.3722 0.1388 -0.9847 0.095 Uiso calc R 1 1 . .
loop_
    _atom_site_aniso_label
    _atom_site_aniso_U_11
    _atom_site_aniso_U_22
    _atom_site_aniso_U_33
    _atom_site_aniso_U_12
    _atom_site_aniso_U_13
    _atom_site_aniso_U_23
    C1 0.042(3) 0.055(4) 0.030(3) 0.004(3) -0.002(3) 0.008(3)
    C2 0.033(3) 0.061(4) 0.030(3) -0.007(3) 0.001(3) 0.007(3)
    N3 0.050(3) 0.060(4) 0.023(2) 0.004(3) 0.004(2) 0.003(2)
    C4 0.061(5) 0.063(5) 0.030(3) 0.007(4) -0.007(3) -0.001(3)
    C5 0.073(5) 0.063(5) 0.022(3) 0.005(4) 0.009(3) 0.004(3)
    C6 0.047(4) 0.051(4) 0.027(3) -0.003(3) 0.001(3) 0.000(3)
    C7 0.057(4) 0.060(4) 0.025(3) 0.001(3) 0.000(3) 0.001(3)
    C8 0.059(4) 0.067(5) 0.039(4) 0.010(4) 0.001(3) 0.001(4)
    C9 0.073(5) 0.080(6) 0.033(4) 0.014(4) 0.001(4) 0.000(4)
    C10 0.059(4) 0.074(5) 0.028(4) 0.014(4) 0.002(3) 0.004(3)
    C11 0.043(3) 0.061(5) 0.024(3) -0.004(3) 0.005(3) 0.004(3)
    O12 0.050(2) 0.072(3) 0.032(2) 0.007(2) -0.0035(19) 0.013(2)
    C13 0.044(4) 0.079(5) 0.046(4) -0.005(4) 0.004(3) 0.001(4)
    O14 0.096(4) 0.078(4) 0.044(3) 0.030(3) 0.002(3) -0.007(3)
    C15 0.090(6) 0.063(5) 0.059(5) 0.020(5) -0.014(4) -0.009(4)
    C16 0.049(4) 0.069(5) 0.043(4) 0.004(4) -0.005(3) -0.012(4)
    C17 0.051(4) 0.061(5) 0.046(4) 0.002(3) 0.000(3) -0.002(4)
    C18 0.065(4) 0.058(5) 0.044(4) -0.011(4) 0.003(3) 0.003(3)
    C19 0.126(9) 0.088(7) 0.055(5) -0.024(6) 0.027(5) -0.016(5)
    C20 0.082(6) 0.063(5) 0.040(4) -0.012(4) 0.006(4) 0.000(4)
    C21 0.073(5) 0.096(7) 0.062(5) 0.001(5) 0.006(4) 0.004(5)
    C22 0.111(8) 0.065(6) 0.095(7) 0.006(6) 0.033(6) -0.016(5)
    C23 0.125(9) 0.091(7) 0.065(6) -0.030(7) 0.012(6) -0.024(6)
    C24 0.097(7) 0.114(9) 0.065(6) -0.021(7) -0.017(5) 0.002(6)
    C25 0.083(6) 0.075(6) 0.080(6) 0.012(5) 0.008(5) 0.006(5)
_geom_special_details
;
 All esds (except the esd in the dihedral angle between two l.s. planes)
 are estimated using the full covariance matrix.  The cell esds are taken
 into account individually in the estimation of esds in distances, angles
 and torsion angles; correlations between esds in cell parameters are only
 used when they are defined by crystal symmetry.  An approximate (isotropic)
 treatment of cell esds is used for estimating esds involving l.s. planes.
;
loop_
    _geom_bond_atom_site_label_1
    _geom_bond_atom_site_label_2
    _geom_bond_site_symmetry_2
    _geom_bond_distance
    _geom_bond_publ_flag
    C1 O12 . 1.429(7) ?
    C1 C11 . 1.509(9) ?
    C1 C2 . 1.545(9) ?
    C1 H1 . 0.9900 ?
    C2 N3 . 1.498(7) ?
    C2 C13 . 1.521(9) ?
    C2 H2 . 0.9900 ?
    N3 C4 . 1.477(8) ?
    N3 C16 . 1.486(8) ?
    C4 C5 . 1.525(9) ?
    C4 H4A . 0.9800 ?
    C4 H4B . 0.9800 ?
    C5 C6 . 1.531(8) ?
    C5 H5A . 0.9800 ?
    C5 H5B . 0.9800 ?
    C6 C11 . 1.387(9) ?
    C6 C7 . 1.395(9) ?
    C7 C8 . 1.408(9) ?
    C7 H7 . 0.9400 ?
    C8 O14 . 1.361(8) ?
    C8 C9 . 1.384(9) ?
    C9 C10 . 1.369(9) ?
    C9 H9 . 0.9400 ?
    C10 C11 . 1.397(8) ?
    C10 H10 . 0.9400 ?
    O12 H12 . 0.8300 ?
    C13 H13A . 0.9700 ?
    C13 H13B . 0.9700 ?
    C13 H13C . 0.9700 ?
    O14 C15 . 1.410(9) ?
    C15 H15A . 0.9700 ?
    C15 H15B . 0.9700 ?
    C15 H15C . 0.9700 ?
    C16 C17 . 1.492(9) ?
    C16 H16A . 0.9800 ?
    C16 H16B . 0.9800 ?
    C17 C18 . 1.535(10) ?
    C17 H17A . 0.9800 ?
    C17 H17B . 0.9800 ?
    C18 C19 . 1.524(10) ?
    C18 H18A . 0.9800 ?
    C18 H18B . 0.9800 ?
    C19 C20 . 1.507(11) ?
    C19 H19A . 0.9800 ?
    C19 H19B . 0.9800 ?
    C20 C21 . 1.374(11) ?
    C20 C25 . 1.378(11) ?
    C21 C22 . 1.410(13) ?
    C21 H21 . 0.9400 ?
    C22 C23 . 1.338(14) ?
    C22 H22 . 0.9400 ?
    C23 C24 . 1.365(14) ?
    C23 H23 . 0.9400 ?
    C24 C25 . 1.383(13) ?
    C24 H24 . 0.9400 ?
    C25 H25 . 0.9400 ?
loop_
    _geom_angle_atom_site_label_1
    _geom_angle_atom_site_label_2
    _geom_angle_atom_site_label_3
    _geom_angle_site_symmetry_1
    _geom_angle_site_symmetry_3
    _geom_angle
    _geom_angle_publ_flag
    O12 C1 C11 . . 110.8(5) ?
    O12 C1 C2 . . 106.2(5) ?
    C11 C1 C2 . . 113.8(5) ?
    O12 C1 H1 . . 108.6 ?
    C11 C1 H1 . . 108.6 ?
    C2 C1 H1 . . 108.6 ?
    N3 C2 C13 . . 114.9(5) ?
    N3 C2 C1 . . 112.7(5) ?
    C13 C2 C1 . . 111.8(5) ?
    N3 C2 H2 . . 105.5 ?
    C13 C2 H2 . . 105.5 ?
    C1 C2 H2 . . 105.5 ?
    C4 N3 C16 . . 109.7(5) ?
    C4 N3 C2 . . 113.6(5) ?
    C16 N3 C2 . . 111.1(5) ?
    N3 C4 C5 . . 115.2(5) ?
    N3 C4 H4A . . 108.5 ?
    C5 C4 H4A . . 108.5 ?
    N3 C4 H4B . . 108.5 ?
    C5 C4 H4B . . 108.5 ?
    H4A C4 H4B . . 107.5 ?
    C4 C5 C6 . . 113.5(5) ?
    C4 C5 H5A . . 108.9 ?
    C6 C5 H5A . . 108.9 ?
    C4 C5 H5B . . 108.9 ?
    C6 C5 H5B . . 108.9 ?
    H5A C5 H5B . . 107.7 ?
    C11 C6 C7 . . 121.4(5) ?
    C11 C6 C5 . . 120.2(6) ?
    C7 C6 C5 . . 118.4(5) ?
    C6 C7 C8 . . 119.8(6) ?
    C6 C7 H7 . . 120.1 ?
    C8 C7 H7 . . 120.1 ?
    O14 C8 C9 . . 117.0(6) ?
    O14 C8 C7 . . 124.5(6) ?
    C9 C8 C7 . . 118.4(7) ?
    C10 C9 C8 . . 121.0(6) ?
    C10 C9 H9 . . 119.5 ?
    C8 C9 H9 . . 119.5 ?
    C9 C10 C11 . . 121.8(6) ?
    C9 C10 H10 . . 119.1 ?
    C11 C10 H10 . . 119.1 ?
    C6 C11 C10 . . 117.5(6) ?
    C6 C11 C1 . . 121.5(5) ?
    C10 C11 C1 . . 120.9(6) ?
    C1 O12 H12 . . 109.5 ?
    C2 C13 H13A . . 109.5 ?
    C2 C13 H13B . . 109.5 ?
    H13A C13 H13B . . 109.5 ?
    C2 C13 H13C . . 109.5 ?
    H13A C13 H13C . . 109.5 ?
    H13B C13 H13C . . 109.5 ?
    C8 O14 C15 . . 118.5(6) ?
    O14 C15 H15A . . 109.5 ?
    O14 C15 H15B . . 109.5 ?
    H15A C15 H15B . . 109.5 ?
    O14 C15 H15C . . 109.5 ?
    H15A C15 H15C . . 109.5 ?
    H15B C15 H15C . . 109.5 ?
    N3 C16 C17 . . 116.4(5) ?
    N3 C16 H16A . . 108.2 ?
    C17 C16 H16A . . 108.2 ?
    N3 C16 H16B . . 108.2 ?
    C17 C16 H16B . . 108.2 ?
    H16A C16 H16B . . 107.3 ?
    C16 C17 C18 . . 112.7(6) ?
    C16 C17 H17A . . 109.0 ?
    C18 C17 H17A . . 109.0 ?
    C16 C17 H17B . . 109.0 ?
    C18 C17 H17B . . 109.0 ?
    H17A C17 H17B . . 107.8 ?
    C19 C18 C17 . . 111.9(6) ?
    C19 C18 H18A . . 109.2 ?
    C17 C18 H18A . . 109.2 ?
    C19 C18 H18B . . 109.2 ?
    C17 C18 H18B . . 109.2 ?
    H18A C18 H18B . . 107.9 ?
    C20 C19 C18 . . 113.8(7) ?
    C20 C19 H19A . . 108.8 ?
    C18 C19 H19A . . 108.8 ?
    C20 C19 H19B . . 108.8 ?
    C18 C19 H19B . . 108.8 ?
    H19A C19 H19B . . 107.7 ?
    C21 C20 C25 . . 117.9(8) ?
    C21 C20 C19 . . 119.6(9) ?
    C25 C20 C19 . . 122.6(8) ?
    C20 C21 C22 . . 119.6(9) ?
    C20 C21 H21 . . 120.2 ?
    C22 C21 H21 . . 120.2 ?
    C23 C22 C21 . . 121.0(9) ?
    C23 C22 H22 . . 119.5 ?
    C21 C22 H22 . . 119.5 ?
    C22 C23 C24 . . 120.4(9) ?
    C22 C23 H23 . . 119.8 ?
    C24 C23 H23 . . 119.8 ?
    C23 C24 C25 . . 119.1(10) ?
    C23 C24 H24 . . 120.5 ?
    C25 C24 H24 . . 120.5 ?
    C20 C25 C24 . . 122.0(9) ?
    C20 C25 H25 . . 119.0 ?
    C24 C25 H25 . . 119.0 ?
loop_
    _geom_torsion_atom_site_label_1
    _geom_torsion_atom_site_label_2
    _geom_torsion_atom_site_label_3
    _geom_torsion_atom_site_label_4
    _geom_torsion_site_symmetry_1
    _geom_torsion_site_symmetry_2
    _geom_torsion_site_symmetry_3
    _geom_torsion_site_symmetry_4
    _geom_torsion
    _geom_torsion_publ_flag
    O12 C1 C2 N3 . . . . -155.6(5) ?
    C11 C1 C2 N3 . . . . 82.3(6) ?
    O12 C1 C2 C13 . . . . 73.2(7) ?
    C11 C1 C2 C13 . . . . -49.0(7) ?
    C13 C2 N3 C4 . . . . 62.0(7) ?
    C1 C2 N3 C4 . . . . -67.7(7) ?
    C13 C2 N3 C16 . . . . -62.1(7) ?
    C1 C2 N3 C16 . . . . 168.2(5) ?
    C16 N3 C4 C5 . . . . -167.4(5) ?
    C2 N3 C4 C5 . . . . 67.6(7) ?
    N3 C4 C5 C6 . . . . -80.9(7) ?
    C4 C5 C6 C11 . . . . 63.5(8) ?
    C4 C5 C6 C7 . . . . -116.2(7) ?
    C11 C6 C7 C8 . . . . 1.0(10) ?
    C5 C6 C7 C8 . . . . -179.2(6) ?
    C6 C7 C8 O14 . . . . 179.8(7) ?
    C6 C7 C8 C9 . . . . -2.2(10) ?
    O14 C8 C9 C10 . . . . 179.8(7) ?
    C7 C8 C9 C10 . . . . 1.6(11) ?
    C8 C9 C10 C11 . . . . 0.2(12) ?
    C7 C6 C11 C10 . . . . 0.7(9) ?
    C5 C6 C11 C10 . . . . -179.0(6) ?
    C7 C6 C11 C1 . . . . 178.1(6) ?
    C5 C6 C11 C1 . . . . -1.7(9) ?
    C9 C10 C11 C6 . . . . -1.4(10) ?
    C9 C10 C11 C1 . . . . -178.8(7) ?
    O12 C1 C11 C6 . . . . 177.6(6) ?
    C2 C1 C11 C6 . . . . -62.8(7) ?
    O12 C1 C11 C10 . . . . -5.1(8) ?
    C2 C1 C11 C10 . . . . 114.5(7) ?
    C9 C8 O14 C15 . . . . -177.4(7) ?
    C7 C8 O14 C15 . . . . 0.6(11) ?
    C4 N3 C16 C17 . . . . 177.1(6) ?
    C2 N3 C16 C17 . . . . -56.6(7) ?
    N3 C16 C17 C18 . . . . -166.4(6) ?
    C16 C17 C18 C19 . . . . 76.1(9) ?
    C17 C18 C19 C20 . . . . 177.5(7) ?
    C18 C19 C20 C21 . . . . -98.4(10) ?
    C18 C19 C20 C25 . . . . 81.5(11) ?
    C25 C20 C21 C22 . . . . 0.7(12) ?
    C19 C20 C21 C22 . . . . -179.3(8) ?
    C20 C21 C22 C23 . . . . 0.3(14) ?
    C21 C22 C23 C24 . . . . -0.3(16) ?
    C22 C23 C24 C25 . . . . -0.7(16) ?
    C21 C20 C25 C24 . . . . -1.7(13) ?
    C19 C20 C25 C24 . . . . 178.3(8) ?
    C23 C24 C25 C20 . . . . 1.8(15) ?
loop_
    _geom_hbond_atom_site_label_D
    _geom_hbond_atom_site_label_H
    _geom_hbond_atom_site_label_A
    _geom_hbond_site_symmetry_A
    _geom_hbond_distance_DH
    _geom_hbond_distance_HA
    _geom_hbond_distance_DA
    _geom_hbond_angle_DHA
    O12 H12 N3 4_655 0.83 1.97 2.796(6) 172
    C15 H15C O14 4_554 0.97 2.58 3.365(9) 138
data_global
_journal_date_recd_electronic     2016-03-04
_journal_date_accepted     2016-04-08
_journal_name_full     'Acta Crystallographica, Section E'
_journal_year     2016
_journal_volume     72
_journal_issue      5
_journal_page_first     687
_journal_page_last     691
_journal_paper_category     GO
_journal_paper_doi     10.1107/S2056989016005843
_journal_coeditor_code     SU5285
_publ_contact_author_name
;
Prof. Dr. Bernhard W\"unsch
;
_publ_contact_author_address
;
Institut f\"ur Pharmazeutische und Medizinische Chemie der Universit\"at
 M\"unster,
Corrensstrasse 48, D-48149 M\"unster, Germany
;
_publ_contact_author_email     wuensch@uni-muenster.de
_publ_contact_author_fax     ?
_publ_contact_author_phone     ?
_publ_section_title
;
Novel GluN2B selective NMDA receptor antagonists: relative configuration of
7-methoxy-2-methyl-2,3,4,5-tetrahydro-1<i>H</i>3-benzazepin-1-ols
;
loop_
    _publ_author_name
    _publ_author_address
    'Bastian Tewes'
;
Institut f\"ur Pharmazeutische und Medizinische Chemie der Universit\"at \
 M\"unster,
Corrensstrasse 48, D-48149 M\"unster, Germany
;
    'Bastian Frehland'
;
Institut f\"ur Pharmazeutische und Medizinische Chemie der Universit\"at \
 M\"unster,
Corrensstrasse 48, D-48149 M\"unster, Germany
;
    'Roland Fr\"ohlich'
;\
Organisch-chemisches Institut der Westf\"alischen Wilhelms-Universit\"at \
 M\"unster, Corrensstr. 40, D-48149-M\"unster, Germany
;
    'Bernhard W\"unsch'
;
Institut f\"ur Pharmazeutische und Medizinische Chemie der Universit\"at \
 M\"unster,
Corrensstrasse 48, D-48149 M\"unster, Germany
Cells-in-Motion Cluster of Excellence (EXC 1003 -- CiM),
Universit\"at M\"unster,
 Germany
;
_publ_section_synopsis
;
Introduction of the flexible aminoalcohol substructure of ifenprodil into a more
rigid ring system resulted in
2-methyl-2,3,4,5-tetrahydro-1<i>H</i>-3-benzazepin-1-ols, (<b>3</b>) and
(<b>4</b>), showing GluN2B affinity in the low nanomolar range. The chiral
pool synthesis starting with (<i>R</i>)-alanine led to two diastereomers. The
relative configuration of the benzazepines (<b>3</b>) and (<b>4</b>), that
crystallized as racemates, was determined to be (<i>S</i>*,<i>R</i>*)-<b>3</b>
and (<i>R*,R*</i>)-<b>4</b>.
;
