# Supplementary material for: Novel GluN2B selective NMDA receptor antagonists: relative configuration of 7-meth­oxy-2-methyl-2,3,4,5-tetra­hydro-1H-3-benzazepin-1-ols
Source: Acta Crystallogr E Crystallogr Commun. 2016 Apr 15;72(Pt 5):687–91. doi: 10.1107/S2056989016005843 (PMC4908524; doi:10.1107/S2056989016005843)
Supplement: Supplementary file 2 [file e-72-00687-SR-3sup3.hkl]

# 
# h,k,l, Fc-squared, Fo-squared, sigma(Fo-squared) and status flag 
# 
data_S,R-3
_shelx_title ' fro4794 in P2(1)/n' 
_shelx_refln_list_code          4 
_shelx_F_calc_maximum       72.59 
_exptl_crystal_F_000       736.00 
_reflns_d_resolution_high  0.8338 
 
loop_ 
 _symmetry_equiv_pos_as_xyz 
 'x, y, z' 
 '-x+1/2, y+1/2, -z+1/2' 
 '-x, -y, -z' 
 'x-1/2, -y-1/2, z-1/2' 
 
_cell_length_a    10.3594 
_cell_length_b    18.8246 
_cell_length_c    10.9981 
_cell_angle_alpha  90.000 
_cell_angle_beta  117.889 
_cell_angle_gamma  90.000 
 
_shelx_F_squared_multiplier     1.000 
 
loop_ 
 _refln_index_h 
 _refln_index_k 
 _refln_index_l 
 _refln_F_squared_calc 
 _refln_F_squared_meas 
 _refln_F_squared_sigma 
 _refln_observed_status 
   2   0   0     2103.08     1953.38     60.13 o 
   6   0   0     1972.99     1810.98     58.30 o 
   8   0   0      381.98      350.75      8.90 o 
  10   0   0        6.70        6.24      0.44 o 
   1   1   0        9.64       14.30      0.41 o 
   2   1   0      973.10      913.69     16.52 o 
   3   1   0      789.68      737.01     24.66 o 
   5   1   0       16.70       17.50      1.07 o 
   6   1   0     1560.44     1551.20     50.56 o 
   7   1   0        2.31        3.16      0.54 o 
   8   1   0      276.16      282.83      5.77 o 
   9   1   0        1.94        1.66      0.29 o 
  10   1   0       23.66       26.25      0.58 o 
   2   2   0     3549.17     3225.94     69.29 o 
   3   2   0       10.91        6.83      0.43 o 
   5   2   0      141.27      157.00      6.02 o 
   6   2   0      259.25      268.05      9.51 o 
   7   2   0        7.26        9.75      0.70 o 
   8   2   0      132.87      139.58      3.11 o 
   9   2   0       89.65       78.33      1.71 o 
  10   2   0        4.10        4.85      0.29 o 
   2   3   0     1253.19     1157.24     25.57 o 
   3   3   0      873.26      903.93     28.28 o 
   4   3   0      704.95      694.52     23.12 o 
   5   3   0       18.42       37.10      1.22 o 
   6   3   0      187.84      177.43      4.51 o 
   7   3   0       82.39       81.18      2.07 o 
   8   3   0       34.32       26.63      0.76 o 
   9   3   0        4.01        4.66      0.43 o 
  10   3   0        0.34        0.33      0.24 o 
   2   4   0      651.98      586.96     13.21 o 
   3   4   0      227.03      225.84      8.04 o 
   4   4   0       36.91       36.57      1.55 o 
   5   4   0        6.07        6.10      0.44 o 
   6   4   0      293.93      282.03      7.13 o 
   7   4   0      295.30      303.74      6.25 o 
   8   4   0       20.37       20.96      0.64 o 
   9   4   0       39.24       38.73      0.95 o 
  10   4   0       74.95       75.94      1.58 o 
   1   5   0      462.10      459.07      8.63 o 
   2   5   0       99.35       95.80      2.32 o 
   3   5   0       84.57       78.38      2.80 o 
   4   5   0        0.16        0.40      0.19 o 
   5   5   0       18.47       12.25      0.62 o 
   6   5   0      139.70      129.65      3.49 o 
   7   5   0      160.41      170.32      3.71 o 
   8   5   0      307.52      315.11      5.55 o 
   9   5   0       39.71       43.07      1.05 o 
  10   5   0        0.12        1.65      0.33 o 
   1   6   0     2775.68     2819.93     60.94 o 
   2   6   0      592.80      618.26     13.92 o 
   3   6   0        5.21        4.81      0.27 o 
   4   6   0       19.65       18.16      0.61 o 
   5   6   0       66.41       70.41      1.46 o 
   6   6   0       63.37       71.01      1.67 o 
   7   6   0       21.31       19.79      0.69 o 
   8   6   0      115.59      107.84      1.95 o 
   9   6   0       32.44       31.35      0.76 o 
  10   6   0        0.08        0.09      0.25 o 
   1   7   0      794.58      884.42     19.43 o 
   2   7   0      495.74      523.02     11.87 o 
   3   7   0      754.37      797.68     18.21 o 
   4   7   0      139.76      126.96      2.13 o 
   5   7   0       12.62       12.52      0.34 o 
   6   7   0      128.16      128.20      2.82 o 
   7   7   0      127.27      114.30      2.28 o 
   8   7   0      108.90      119.85      2.09 o 
   9   7   0      229.64      239.48      4.84 o 
  10   7   0       30.87       35.34      1.00 o 
   0   8   0      179.78      154.22      5.36 o 
   1   8   0      392.19      406.66      9.18 o 
   2   8   0      888.66      959.89     21.83 o 
   3   8   0      395.10      385.64      5.25 o 
   4   8   0      128.02      120.19      1.70 o 
   5   8   0       49.99       48.37      1.00 o 
   6   8   0      114.92      106.78      1.85 o 
   7   8   0       45.01       45.30      1.07 o 
   8   8   0        7.35       10.47      0.45 o 
   9   8   0       28.85       32.76      0.95 o 
  10   8   0        5.23        4.11      0.42 o 
   1   9   0     2123.93     2054.88     45.69 o 
   2   9   0      145.81      144.01      2.60 o 
   3   9   0      448.69      439.27      5.14 o 
   4   9   0       38.41       31.28      0.60 o 
   5   9   0      175.52      178.34      2.95 o 
   6   9   0      266.35      254.45      4.07 o 
   7   9   0       16.56       19.06      0.60 o 
   8   9   0        0.82        0.86      0.33 o 
   9   9   0       72.74       76.79      1.77 o 
   0  10   0     2983.84     3067.08     94.67 o 
   1  10   0     1525.66     1550.37     24.41 o 
   2  10   0      452.23      449.92      5.65 o 
   3  10   0       74.17       70.51      1.10 o 
   4  10   0       36.84       33.14      0.65 o 
   5  10   0       48.05       53.21      1.05 o 
   6  10   0       74.57       74.55      1.39 o 
   7  10   0       81.70       91.44      1.90 o 
   8  10   0       27.17       32.46      1.00 o 
   9  10   0      103.14      103.26      2.49 o 
   1  11   0       67.90       75.47      1.23 o 
   2  11   0        0.90        2.38      0.15 o 
   3  11   0        0.18        0.11      0.13 o 
   4  11   0      120.64      111.86      1.90 o 
   5  11   0        0.07       -0.15      0.22 o 
   6  11   0      253.61      248.47      4.09 o 
   7  11   0      241.81      237.86      5.04 o 
   8  11   0       12.95       14.37      0.60 o 
   9  11   0       10.69        7.90      0.41 o 
   0  12   0       71.72       77.64      1.83 o 
   1  12   0      451.07      436.59      6.64 o 
   2  12   0       26.62       25.49      0.58 o 
   3  12   0      279.83      255.48      3.71 o 
   4  12   0        4.45        5.52      0.28 o 
   5  12   0       39.90       38.75      0.86 o 
   6  12   0        0.51        0.61      0.24 o 
   7  12   0      158.45      158.29      3.43 o 
   8  12   0       36.38       37.04      1.08 o 
   9  12   0       19.74       18.81      0.85 o 
   1  13   0       94.00       78.65      1.52 o 
   2  13   0        4.36        4.07      0.30 o 
   3  13   0       16.40       16.33      0.44 o 
   4  13   0        4.19        4.33      0.29 o 
   5  13   0       52.28       41.86      0.90 o 
   6  13   0      105.23      112.75      2.23 o 
   7  13   0       10.28        8.49      0.39 o 
   8  13   0        6.53        5.89      0.40 o 
   0  14   0      468.33      482.70     11.60 o 
   1  14   0     1021.86     1032.42     14.97 o 
   2  14   0        5.67        6.34      0.36 o 
   3  14   0       30.37       33.63      0.75 o 
   4  14   0       15.13       12.67      0.49 o 
   5  14   0        0.03        0.15      0.23 o 
   6  14   0        5.29        3.23      0.31 o 
   7  14   0       30.69       27.21      0.74 o 
   8  14   0        6.09        4.72      0.39 o 
   1  15   0      139.09      129.48      2.44 o 
   2  15   0       56.13       53.36      1.17 o 
   3  15   0        0.34        0.53      0.32 o 
   4  15   0       45.55       46.75      1.13 o 
   5  15   0       25.32       23.56      0.70 o 
   6  15   0       12.94       16.36      0.55 o 
   7  15   0       13.16       11.68      0.46 o 
   0  16   0       45.19       45.38      1.59 o 
   1  16   0       20.74       24.20      0.75 o 
   2  16   0       45.44       37.78      1.14 o 
   3  16   0        1.03        2.04      0.34 o 
   4  16   0       20.46       21.75      0.80 o 
   5  16   0       16.78       15.33      0.63 o 
   6  16   0        7.26        6.82      0.43 o 
   7  16   0        1.83        1.61      0.27 o 
   1  17   0        1.52        1.03      0.29 o 
   2  17   0      281.02      280.80      5.81 o 
   3  17   0        7.58        9.69      0.67 o 
   4  17   0       32.03       35.33      1.34 o 
   5  17   0       77.18       79.93      1.94 o 
   6  17   0        0.07        0.27      0.29 o 
   7  17   0        9.03        8.58      0.70 o 
   0  18   0       11.65       16.86      0.82 o 
   1  18   0       52.00       46.74      1.30 o 
   2  18   0        2.34        2.39      0.38 o 
   3  18   0        0.43        0.61      0.42 o 
   4  18   0       21.09       21.71      0.88 o 
   5  18   0       15.34       14.51      0.70 o 
   6  18   0       19.52       22.31      0.89 o 
   1  19   0        0.00        0.20      0.30 o 
   2  19   0        0.07        0.26      0.39 o 
   3  19   0        0.81        2.59      0.49 o 
   4  19   0        9.84       10.99      0.62 o 
   5  19   0       23.55       28.19      1.03 o 
   0  20   0       40.94       46.68      1.51 o 
   1  20   0       84.92       95.14      1.99 o 
   2  20   0        0.28        0.80      0.40 o 
   3  20   0        8.29       10.75      0.66 o 
   4  20   0       32.85       38.15      1.31 o 
   5  20   0        8.62        9.15      0.92 o 
   1  21   0        1.37        1.34      0.40 o 
   2  21   0        1.50        1.54      0.30 o 
   3  21   0       29.21       26.52      0.87 o 
   4  21   0        2.44        1.55      0.49 o 
 -11   0   1        8.46        8.27      0.53 o 
  -9   0   1        4.86        4.65      0.60 o 
  -7   0   1     1118.43     1080.92     36.87 o 
  -3   0   1      455.70      452.58     14.54 o 
   5   0   1      955.24      963.65     30.70 o 
   7   0   1      127.79      113.93      4.70 o 
   9   0   1        3.90        5.54      0.53 o 
 -11   1   1       16.67       14.13      0.55 o 
 -10   1   1        4.93        7.32      0.33 o 
  -9   1   1      338.31      327.42      6.03 o 
  -8   1   1       73.59       59.78      1.64 o 
  -7   1   1        5.90       10.29      1.07 o 
  -4   1   1       59.37       61.46      2.41 o 
  -3   1   1     2169.96     2178.46     47.53 o 
  -2   1   1     1376.93     1281.92     19.90 o 
   0   1   1        7.76        6.23      0.21 o 
   2   1   1     2898.72     2725.69     59.84 o 
   5   1   1      137.38      127.96      3.65 o 
   6   1   1      266.21      254.10      6.61 o 
   7   1   1      202.58      177.59      3.91 o 
   8   1   1      111.22      112.86      2.79 o 
   9   1   1        0.78        0.11      0.27 o 
  10   1   1       21.13       21.30      0.73 o 
 -11   2   1        1.48        1.40      0.34 o 
 -10   2   1        1.02        2.02      0.24 o 
  -9   2   1       87.88       75.71      1.90 o 
  -8   2   1      414.60      405.02      8.06 o 
  -7   2   1      166.64      166.68      4.26 o 
  -6   2   1        4.35        6.71      0.90 o 
  -5   2   1      141.59      138.75      5.12 o 
  -4   2   1      497.66      507.47     17.12 o 
  -3   2   1      446.88      402.95     13.00 o 
  -2   2   1      176.81      139.02      2.78 o 
  -1   2   1      144.37      112.65      2.19 o 
   0   2   1     2485.24     2417.54     74.80 o 
   1   2   1       55.38       58.61      2.15 o 
   4   2   1      160.18      177.49      6.77 o 
   5   2   1       44.22       49.41      2.13 o 
   6   2   1        7.67        6.73      0.66 o 
   7   2   1        1.58        1.19      0.39 o 
   8   2   1        0.71        0.58      0.38 o 
   9   2   1        5.29        6.05      0.36 o 
  10   2   1        1.53        3.12      0.31 o 
 -11   3   1        0.53        0.81      0.33 o 
 -10   3   1        4.89        4.62      0.28 o 
  -9   3   1       37.49       32.56      0.95 o 
  -8   3   1     1045.82     1012.21     19.90 o 
  -7   3   1       58.71       51.38      1.39 o 
  -6   3   1       11.99        7.34      0.54 o 
  -5   3   1     2305.57     2253.01     41.26 o 
  -4   3   1     1087.10     1041.54     33.97 o 
  -3   3   1      878.56      817.41     26.49 o 
  -2   3   1      703.06      613.72     11.16 o 
  -1   3   1     2450.44     2185.79     66.73 o 
   4   3   1      206.94      267.86      9.96 o 
   5   3   1       86.15       79.85      2.38 o 
   6   3   1     1074.32     1153.06     21.46 o 
   7   3   1      236.30      237.91      5.13 o 
   8   3   1        4.76        3.77      0.35 o 
   9   3   1       49.58       53.02      1.43 o 
  10   3   1       20.92       23.75      0.96 o 
 -11   4   1        0.88        0.70      0.32 o 
 -10   4   1        2.67        2.74      0.32 o 
  -9   4   1      269.91      274.02      4.90 o 
  -8   4   1      285.60      286.21      7.38 o 
  -7   4   1       39.62       35.31      1.04 o 
  -6   4   1       18.49       19.42      0.65 o 
  -5   4   1       55.88       62.51      1.54 o 
  -4   4   1       52.96       56.67      2.13 o 
  -3   4   1      164.65      170.02      5.99 o 
  -2   4   1      140.99      112.32      2.33 o 
  -1   4   1        3.39        5.44      0.18 o 
   2   4   1      173.59      138.92      2.86 o 
   4   4   1        2.00        0.87      0.25 o 
   5   4   1       10.08       16.93      0.69 o 
   6   4   1      100.53      106.80      2.46 o 
   7   4   1       24.90       21.64      0.81 o 
   8   4   1       46.32       49.31      1.18 o 
   9   4   1       18.42       22.01      0.78 o 
  10   4   1       10.81       13.65      0.69 o 
 -10   5   1      109.04      103.28      2.01 o 
  -9   5   1       86.55       91.94      1.89 o 
  -8   5   1      195.15      197.72      3.60 o 
  -7   5   1       77.10       74.06      1.80 o 
  -6   5   1      932.68      872.20     16.45 o 
  -5   5   1        0.38        2.30      0.23 o 
  -4   5   1      169.97      188.27      4.83 o 
  -3   5   1      367.89      348.54     11.54 o 
  -2   5   1        1.15        3.81      0.34 o 
  -1   5   1      577.88      574.41     10.46 o 
   1   5   1       73.28       54.81      1.35 o 
   2   5   1       10.72        6.79      0.25 o 
   3   5   1      904.45     1017.04     23.40 o 
   4   5   1      935.31      954.34     22.09 o 
   5   5   1       19.15       22.68      0.70 o 
   6   5   1      158.36      136.31      3.77 o 
   7   5   1       13.18       13.34      0.54 o 
   8   5   1      220.19      213.22      4.73 o 
   9   5   1       67.68       68.84      2.11 o 
  10   5   1        0.95        0.31      0.35 o 
 -10   6   1       12.80       13.67      0.48 o 
  -9   6   1       23.61       27.52      0.79 o 
  -8   6   1        6.25        7.87      0.44 o 
  -7   6   1      217.80      233.19      4.06 o 
  -6   6   1      425.40      410.26      7.04 o 
  -5   6   1      279.64      233.03      3.62 o 
  -4   6   1        7.54       17.28      0.51 o 
  -3   6   1      381.67      398.58     12.94 o 
   0   6   1      374.09      378.00      7.09 o 
   1   6   1       70.19       82.62      1.66 o 
   2   6   1      333.35      312.27      5.74 o 
   3   6   1       47.84       46.45      1.15 o 
   4   6   1       12.42       16.26      0.55 o 
   5   6   1       21.96       27.40      1.00 o 
   6   6   1      436.49      424.70     10.00 o 
   7   6   1      223.23      223.16      4.24 o 
   8   6   1       10.66       13.93      0.63 o 
   9   6   1        8.88       11.80      0.54 o 
 -10   7   1       38.96       41.59      1.13 o 
  -9   7   1      243.63      245.76      4.47 o 
  -8   7   1        1.12        1.25      0.31 o 
  -7   7   1        1.09        1.29      0.29 o 
  -6   7   1       70.64       72.76      1.32 o 
  -5   7   1      183.97      186.28      2.65 o 
  -4   7   1      123.41      131.30      2.17 o 
  -3   7   1      158.05      171.49      3.53 o 
  -2   7   1        8.35       13.12      0.46 o 
  -1   7   1      645.06      645.53     14.51 o 
   0   7   1       27.14       23.06      0.64 o 
   1   7   1       31.11       35.45      0.79 o 
   2   7   1      943.66      993.71     22.20 o 
   3   7   1      889.67      951.01     17.69 o 
   4   7   1       15.16       17.81      0.52 o 
   5   7   1       10.05       15.04      0.57 o 
   6   7   1       24.03       24.95      0.82 o 
   7   7   1      251.67      250.07      6.44 o 
   8   7   1        0.12        0.56      0.33 o 
   9   7   1        8.66        9.20      0.47 o 
 -10   8   1        0.39        0.17      0.37 o 
  -9   8   1       99.16      101.71      1.88 o 
  -8   8   1        0.10        1.01      0.32 o 
  -7   8   1       96.56      111.69      2.21 o 
  -6   8   1      262.37      260.47      4.07 o 
  -5   8   1       37.82       33.23      0.60 o 
  -4   8   1       79.99       83.08      1.23 o 
  -3   8   1       53.87       60.96      1.08 o 
  -2   8   1      592.44      627.04     14.22 o 
  -1   8   1      900.78      894.13     19.54 o 
   0   8   1      649.51      594.14     13.45 o 
   2   8   1       66.67       82.27      1.42 o 
   3   8   1        4.65        4.54      0.20 o 
   4   8   1      151.35      148.45      2.48 o 
   5   8   1       40.22       34.69      0.85 o 
   6   8   1        6.55        7.43      0.40 o 
   7   8   1      105.78      109.72      2.42 o 
   8   8   1      115.14      109.11      2.51 o 
   9   8   1        1.01        1.42      0.29 o 
 -10   9   1        0.70        2.86      0.44 o 
  -9   9   1      174.23      178.95      3.24 o 
  -8   9   1      128.39      138.99      2.78 o 
  -7   9   1        1.95        2.01      0.30 o 
  -6   9   1        8.23        9.55      0.38 o 
  -5   9   1      159.56      149.51      2.08 o 
  -4   9   1       16.78       13.82      0.33 o 
  -3   9   1      388.70      395.22      4.72 o 
  -2   9   1     1239.07     1220.45     19.47 o 
  -1   9   1     2746.23     2602.71     46.67 o 
   0   9   1     3211.72     3153.86     97.03 o 
   1   9   1     1260.43     1267.04     28.56 o 
   2   9   1        1.29        0.25      0.11 o 
   3   9   1      164.41      177.61      2.57 o 
   4   9   1       38.49       42.20      0.84 o 
   5   9   1      122.29      113.59      1.92 o 
   6   9   1       36.84       38.67      1.08 o 
   7   9   1        3.73        2.62      0.41 o 
   8   9   1        1.04        1.01      0.33 o 
   9   9   1       13.59       13.57      0.57 o 
 -10  10   1        0.32        0.59      0.34 o 
  -9  10   1      103.45      111.12      2.25 o 
  -8  10   1      629.31      644.72     10.86 o 
  -7  10   1        5.32        7.60      0.36 o 
  -6  10   1      484.87      450.96      6.90 o 
  -5  10   1        3.28        5.50      0.29 o 
  -4  10   1        0.96        1.32      0.15 o 
  -3  10   1        5.02        8.06      0.23 o 
  -2  10   1       80.06       69.57      1.06 o 
  -1  10   1       45.84       41.34      1.00 o 
   0  10   1      313.40      289.00      4.92 o 
   1  10   1      304.41      251.52      3.84 o 
   2  10   1      204.31      170.11      2.21 o 
   3  10   1      106.44      104.54      1.61 o 
   4  10   1       82.71       87.62      1.58 o 
   5  10   1       48.10       45.98      1.05 o 
   6  10   1        2.84        1.34      0.32 o 
   7  10   1        5.92        6.40      0.45 o 
   8  10   1        0.07        0.29      0.32 o 
   9  10   1       42.82       46.69      1.52 o 
  -9  11   1        2.03        2.30      0.34 o 
  -8  11   1      130.83      130.88      2.45 o 
  -7  11   1       29.15       26.51      0.65 o 
  -6  11   1       10.97       11.05      0.42 o 
  -5  11   1       93.26       85.92      1.51 o 
  -4  11   1      203.34      179.22      2.90 o 
  -3  11   1      158.28      144.68      1.84 o 
  -2  11   1       16.96       15.45      0.39 o 
  -1  11   1      255.22      264.41      3.43 o 
   0  11   1      261.86      245.01      3.25 o 
   1  11   1     2009.65     1994.01     28.00 o 
   2  11   1        2.91        2.35      0.18 o 
   3  11   1        3.06        7.23      0.29 o 
   4  11   1       94.55       97.19      1.87 o 
   5  11   1        0.66        0.95      0.29 o 
   6  11   1        0.26        0.46      0.28 o 
   7  11   1        2.08        1.15      0.29 o 
   8  11   1        7.80        8.68      0.47 o 
  -9  12   1       97.18      105.82      2.44 o 
  -8  12   1      146.69      149.30      2.92 o 
  -7  12   1        0.75        0.61      0.26 o 
  -6  12   1       63.70       71.86      1.40 o 
  -5  12   1      532.79      511.35      7.61 o 
  -4  12   1        9.52        9.14      0.34 o 
  -3  12   1      103.93       98.93      1.62 o 
  -2  12   1       56.78       58.74      1.23 o 
  -1  12   1      528.58      530.67      6.60 o 
   0  12   1        0.16        0.54      0.19 o 
   1  12   1      247.12      230.04      4.06 o 
   2  12   1        0.60        0.54      0.17 o 
   3  12   1        0.03        0.28      0.24 o 
   4  12   1      103.53       92.01      1.83 o 
   5  12   1       93.68       92.15      1.93 o 
   6  12   1       17.10       16.97      0.56 o 
   7  12   1       64.17       66.04      1.69 o 
   8  12   1        3.64        4.27      0.34 o 
  -9  13   1       77.58       73.96      3.26 o 
  -8  13   1        0.14        0.84      0.33 o 
  -7  13   1      159.13      167.35      2.85 o 
  -6  13   1       32.57       30.57      0.74 o 
  -5  13   1       25.75       26.00      0.65 o 
  -4  13   1        0.29        1.24      0.22 o 
  -3  13   1        4.84        3.48      0.22 o 
  -2  13   1       26.97       28.08      0.81 o 
  -1  13   1       74.11       55.47      1.10 o 
   0  13   1        4.52        3.81      0.27 o 
   1  13   1      438.55      436.82      7.54 o 
   2  13   1      386.64      374.72      5.79 o 
   3  13   1       84.32       83.35      1.95 o 
   4  13   1       15.94       14.26      0.51 o 
   5  13   1       21.15       20.33      0.62 o 
   6  13   1       70.19       70.83      1.57 o 
   7  13   1        0.03        0.21      0.28 o 
   8  13   1        0.08        0.60      0.36 o 
  -8  14   1        1.03        0.47      0.29 o 
  -7  14   1        8.03        7.16      0.34 o 
  -6  14   1      392.19      407.76      6.37 o 
  -5  14   1      249.21      250.47      4.13 o 
  -4  14   1        0.21        0.36      0.21 o 
  -3  14   1       84.09       71.34      1.51 o 
  -2  14   1        1.99        3.09      0.33 o 
  -1  14   1       62.61       58.98      1.01 o 
   0  14   1      243.77      249.40      3.96 o 
   1  14   1      388.55      358.51      5.51 o 
   2  14   1      228.63      225.57      3.62 o 
   3  14   1      150.41      147.16      3.19 o 
   4  14   1       25.89       26.13      0.85 o 
   5  14   1       13.28       14.02      0.50 o 
   6  14   1        2.43        2.50      0.28 o 
   7  14   1        1.63        1.33      0.32 o 
  -8  15   1        6.95        6.35      0.52 o 
  -7  15   1        0.21        0.92      0.25 o 
  -6  15   1       72.05       73.49      1.62 o 
  -5  15   1       14.05       12.32      0.49 o 
  -4  15   1       68.43       73.19      1.84 o 
  -3  15   1       76.23       77.78      1.67 o 
  -2  15   1       35.98       31.93      0.99 o 
  -1  15   1      330.28      334.58      5.27 o 
   0  15   1      162.28      156.72      2.67 o 
   1  15   1      347.55      327.28      5.09 o 
   2  15   1      268.96      284.51      4.56 o 
   3  15   1        4.88        3.65      0.41 o 
   4  15   1       49.17       44.53      1.19 o 
   5  15   1        1.04        2.54      0.46 o 
   6  15   1        9.21        8.29      0.47 o 
   7  15   1        0.91        1.19      0.34 o 
  -7  16   1        5.09        5.39      0.42 o 
  -6  16   1        1.83        1.18      0.33 o 
  -5  16   1       49.93       57.20      1.46 o 
  -4  16   1        0.21        0.41      0.32 o 
  -3  16   1       45.31       41.21      1.20 o 
  -2  16   1       50.57       49.70      1.36 o 
  -1  16   1        8.82        9.15      0.51 o 
   0  16   1        0.89        1.44      0.28 o 
   1  16   1      326.12      345.93      5.39 o 
   2  16   1        7.36        8.58      0.42 o 
   3  16   1        4.54        6.61      0.45 o 
   4  16   1        2.58        4.52      0.40 o 
   5  16   1        0.10        0.07      0.27 o 
   6  16   1       20.34       21.46      0.75 o 
   7  16   1       32.83       33.70      1.85 o 
  -7  17   1       74.08       67.76      2.18 o 
  -6  17   1        1.89        2.53      0.47 o 
  -5  17   1       67.71       69.30      2.23 o 
  -4  17   1        1.36        2.46      0.49 o 
  -3  17   1       52.88       51.48      1.42 o 
  -2  17   1        0.02        0.40      0.34 o 
  -1  17   1       61.87       70.93      1.83 o 
   0  17   1       23.74       19.44      0.58 o 
   1  17   1      421.43      418.13      6.37 o 
   2  17   1       17.59       16.65      0.67 o 
   3  17   1        3.29        2.95      0.40 o 
   4  17   1        4.46        4.73      0.41 o 
   5  17   1        1.24        1.53      0.36 o 
   6  17   1        1.73        1.74      0.28 o 
  -6  18   1       66.70       74.49      2.18 o 
  -5  18   1        0.37        1.13      0.48 o 
  -4  18   1       17.73       16.98      0.83 o 
  -3  18   1        2.43        2.22      0.50 o 
  -2  18   1       12.60       10.33      0.55 o 
  -1  18   1        0.01        0.25      0.35 o 
   0  18   1        0.60        0.80      0.24 o 
   1  18   1      386.90      396.95      6.99 o 
   2  18   1       62.36       59.57      1.86 o 
   3  18   1        0.06        0.61      0.32 o 
   4  18   1        8.09        9.53      0.53 o 
   5  18   1        1.50        2.12      0.31 o 
  -6  19   1        0.14        1.01      0.39 o 
  -5  19   1       99.11      109.32      2.98 o 
  -4  19   1       25.17       27.96      1.22 o 
  -3  19   1        1.84        3.35      0.45 o 
  -2  19   1       10.13       10.65      0.53 o 
  -1  19   1       12.98       13.67      0.53 o 
   0  19   1       12.56       15.09      0.64 o 
   1  19   1       23.99       30.14      1.17 o 
   2  19   1       36.76       33.10      1.26 o 
   3  19   1        4.99        8.31      0.73 o 
   4  19   1       11.78       12.04      0.66 o 
   5  19   1        0.16       -0.14      0.32 o 
  -5  20   1       38.93       44.87      1.65 o 
  -4  20   1        9.91        9.21      0.50 o 
  -3  20   1        0.29        0.31      0.29 o 
  -2  20   1        0.55       -0.07      0.37 o 
  -1  20   1       13.33       14.29      0.51 o 
   0  20   1       26.10       24.40      0.72 o 
   1  20   1       72.09       81.53      3.29 o 
   2  20   1       56.14       61.76      1.97 o 
   3  20   1        0.11        0.93      0.40 o 
   4  20   1       18.09       15.45      1.05 o 
  -4  21   1        0.04        1.04      0.51 o 
  -3  21   1       12.17       12.84      0.56 o 
  -2  21   1        2.28        2.57      0.34 o 
  -1  21   1        3.11        4.46      0.37 o 
   0  21   1        1.55        3.58      0.47 o 
   1  21   1       90.01       85.72      2.71 o 
   2  21   1      110.70      128.31      3.48 o 
   3  21   1        8.15        9.59      0.86 o 
 -10   0   2       63.67       55.07      1.57 o 
  -8   0   2      680.90      600.42     20.69 o 
  -4   0   2     4911.27     5245.32    160.48 o 
   0   0   2      728.61      713.51     22.29 o 
   4   0   2     1028.57     1225.86     39.54 o 
   6   0   2        0.06        0.30      0.63 o 
   8   0   2       14.25       14.59      1.17 o 
 -11   1   2        2.21        1.31      0.25 o 
 -10   1   2       16.55       15.78      0.45 o 
  -9   1   2        8.76        9.05      0.45 o 
  -8   1   2      125.83      113.61      3.13 o 
  -5   1   2      223.66      247.09      8.39 o 
  -4   1   2      148.76      153.24      3.75 o 
  -3   1   2       67.50       60.29      1.28 o 
  -2   1   2       39.61       40.55      0.77 o 
  -1   1   2       36.34       35.50      0.63 o 
   0   1   2      764.50      772.34     13.85 o 
   1   1   2     3128.41     3517.72    107.62 o 
   4   1   2       55.24       57.06      1.79 o 
   5   1   2      201.72      220.42      6.04 o 
   6   1   2       20.50       21.80      0.98 o 
   7   1   2        3.76        2.94      0.41 o 
   8   1   2       26.69       31.84      1.05 o 
   9   1   2        0.17        0.07      0.49 o 
 -11   2   2       16.47       13.03      0.44 o 
 -10   2   2        3.79        4.06      0.29 o 
  -9   2   2      250.41      240.63      4.42 o 
  -8   2   2      479.07      438.22     10.67 o 
  -7   2   2       34.14       38.54      1.35 o 
  -6   2   2      154.26      145.68      3.81 o 
  -5   2   2     3953.06     4245.21    131.87 o 
  -4   2   2        1.48        0.65      0.22 o 
  -3   2   2      390.74      392.19      7.40 o 
  -2   2   2      151.50      148.78      2.52 o 
  -1   2   2     2037.39     1913.35     41.96 o 
   4   2   2       13.43       31.75      1.13 o 
   5   2   2      255.39      247.73      6.24 o 
   6   2   2       85.96       92.01      2.23 o 
   7   2   2      681.53      672.98     12.89 o 
   8   2   2       12.90       10.20      0.55 o 
   9   2   2        2.69        2.96      0.62 o 
 -11   3   2        0.62        0.45      0.20 o 
 -10   3   2      106.11      104.70      1.99 o 
  -9   3   2        4.60        5.92      0.45 o 
  -8   3   2       11.87       14.13      0.87 o 
  -7   3   2      136.07      117.62      3.16 o 
  -6   3   2       25.42       18.87      0.64 o 
  -5   3   2     3125.94     3200.74     70.41 o 
  -4   3   2     1436.39     1599.14     49.71 o 
  -3   3   2      734.68      807.08     25.83 o 
  -2   3   2     1420.31     1256.50     22.54 o 
  -1   3   2     1574.52     1440.46     31.68 o 
   0   3   2      408.40      372.43      8.75 o 
   1   3   2      618.86      569.49     13.39 o 
   2   3   2     2804.35     2759.28     60.72 o 
   3   3   2        2.28        3.44      0.44 o 
   4   3   2        2.51        1.92      0.26 o 
   5   3   2       33.58       30.07      0.93 o 
   6   3   2      123.96      110.22      2.59 o 
   7   3   2        5.02        4.74      0.60 o 
   8   3   2        0.09        0.28      0.41 o 
   9   3   2       34.98       32.62      1.69 o 
 -11   4   2        0.32        0.45      0.21 o 
 -10   4   2        0.45        0.43      0.28 o 
  -9   4   2      707.52      654.04     12.72 o 
  -8   4   2       73.97       76.37      1.87 o 
  -7   4   2      280.62      282.12      6.95 o 
  -6   4   2       59.62       62.30      1.33 o 
  -5   4   2       13.14       13.66      0.57 o 
  -4   4   2       26.24       36.91      1.49 o 
  -3   4   2      340.41      361.72     11.72 o 
  -2   4   2       58.72       76.27      1.90 o 
  -1   4   2     1513.00     1471.39     45.58 o 
   0   4   2     3119.24     3228.92     99.04 o 
   1   4   2      220.64      231.28      5.49 o 
   2   4   2      187.60      189.04      4.50 o 
   3   4   2     2234.68     2482.45     54.97 o 
   4   4   2       63.71       55.47      1.70 o 
   5   4   2      719.62      729.31     16.84 o 
   6   4   2      238.78      245.53      6.16 o 
   7   4   2       44.34       44.96      2.25 o 
   8   4   2      241.98      264.72      6.56 o 
   9   4   2        0.08       -0.55      0.37 o 
 -11   5   2       24.55       23.21      0.81 o 
 -10   5   2        0.82        1.15      0.28 o 
  -9   5   2       11.71       12.33      0.64 o 
  -8   5   2      287.27      268.98      5.52 o 
  -7   5   2       80.19       88.15      1.78 o 
  -6   5   2     1274.62     1313.32     17.11 o 
  -5   5   2        1.31        3.71      0.26 o 
  -4   5   2       13.44       10.00      0.46 o 
  -3   5   2       46.46       42.81      1.61 o 
  -2   5   2        3.80        3.37      0.19 o 
  -1   5   2      575.34      547.04      9.96 o 
   0   5   2     3232.28     3359.24    102.61 o 
   1   5   2      339.23      314.76      7.07 o 
   3   5   2      132.29      153.48      3.83 o 
   4   5   2        5.56        9.39      0.51 o 
   5   5   2       49.89       45.54      2.00 o 
   6   5   2       87.13       85.05      3.52 o 
   7   5   2       56.34       49.92      2.28 o 
   8   5   2       16.86       17.14      0.81 o 
   9   5   2        0.50        0.11      0.25 o 
 -11   6   2        2.85        1.47      0.31 o 
 -10   6   2       33.30       34.58      0.92 o 
  -9   6   2      214.72      219.31      4.53 o 
  -8   6   2      268.16      262.35      4.73 o 
  -7   6   2      857.93      838.05     14.07 o 
  -6   6   2      331.31      333.21      4.63 o 
  -5   6   2        1.15        1.69      0.20 o 
  -4   6   2     1028.76     1044.67     23.68 o 
  -3   6   2        0.01        1.96      0.32 o 
  -2   6   2      289.81      270.50      5.00 o 
  -1   6   2     1157.99     1159.69     20.79 o 
   0   6   2      330.77      299.03      9.65 o 
   1   6   2     5133.47     5332.33    163.30 o 
   2   6   2       29.83       34.12      1.43 o 
   3   6   2        9.36        8.25      0.50 o 
   4   6   2      821.56      840.32     15.72 o 
   5   6   2       95.89       97.92      3.90 o 
   6   6   2      151.02      132.79      5.07 o 
   7   6   2      500.67      506.61     12.47 o 
   8   6   2       62.84       63.68      1.59 o 
   9   6   2        0.43        0.96      0.27 o 
 -11   7   2       71.38       82.67      2.56 o 
 -10   7   2       74.34       77.56      1.64 o 
  -9   7   2        0.91        1.56      0.40 o 
  -8   7   2      258.47      254.26      4.55 o 
  -7   7   2      165.07      163.03      3.03 o 
  -6   7   2      405.67      404.16      6.07 o 
  -5   7   2      700.34      698.18      9.43 o 
  -4   7   2        0.91        4.59      0.30 o 
  -3   7   2      670.00      603.22     11.27 o 
  -2   7   2     1410.90     1440.91     25.84 o 
  -1   7   2     1765.52     1755.00     31.11 o 
   0   7   2        7.03        3.18      0.37 o 
   1   7   2        5.14        5.59      0.38 o 
   2   7   2     1891.58     2042.90     45.44 o 
   3   7   2        3.23        3.45      0.26 o 
   4   7   2      220.82      225.22      5.70 o 
   5   7   2       43.59       41.00      2.12 o 
   6   7   2       42.40       34.15      1.31 o 
   7   7   2       12.25       14.35      0.70 o 
   8   7   2        5.37        5.42      0.44 o 
   9   7   2        2.93        2.64      0.41 o 
 -10   8   2        0.22        0.08      0.24 o 
  -9   8   2       15.39       12.49      0.62 o 
  -8   8   2      696.18      674.20     11.32 o 
  -7   8   2      593.13      596.62      9.01 o 
  -6   8   2       36.15       38.51      0.80 o 
  -5   8   2       28.37       15.19      0.42 o 
  -4   8   2      103.47      109.17      1.58 o 
  -3   8   2      147.01      140.74      2.49 o 
  -2   8   2      380.73      402.19      9.59 o 
  -1   8   2       70.77       50.51      0.95 o 
   0   8   2     1743.40     1693.64     53.68 o 
   1   8   2      511.74      532.64     10.04 o 
   2   8   2      219.31      205.65      3.66 o 
   3   8   2      228.97      199.68      4.15 o 
   4   8   2      150.85      155.57      4.05 o 
   5   8   2       29.47       28.04      1.08 o 
   6   8   2        4.13        4.37      0.56 o 
   7   8   2      120.36      130.76      2.86 o 
   8   8   2        6.43        7.01      0.45 o 
   9   8   2       51.17       46.52      1.47 o 
 -10   9   2       42.31       47.01      1.06 o 
  -9   9   2       49.93       53.61      1.44 o 
  -8   9   2        3.14        3.78      0.36 o 
  -7   9   2       19.13       21.79      0.64 o 
  -6   9   2       96.29      111.21      1.93 o 
  -5   9   2      221.20      221.32      3.02 o 
  -4   9   2      764.33      760.32      8.78 o 
  -3   9   2      180.48      193.31      2.79 o 
  -2   9   2      396.62      347.34      4.76 o 
  -1   9   2      259.18      245.08      4.83 o 
   0   9   2      676.08      674.35     12.61 o 
   1   9   2       97.56       91.31      1.33 o 
   2   9   2        5.46       12.74      0.37 o 
   3   9   2      179.62      181.27      2.85 o 
   4   9   2        0.41        1.87      0.28 o 
   5   9   2      220.58      217.10      3.88 o 
   6   9   2      192.49      184.43      3.82 o 
   7   9   2       87.11       89.19      2.08 o 
   8   9   2       23.61       21.76      0.78 o 
 -10  10   2       12.92       13.04      0.69 o 
  -9  10   2       96.20      100.51      1.97 o 
  -8  10   2      266.17      275.45      4.87 o 
  -7  10   2        2.80        3.34      0.31 o 
  -6  10   2        9.62        9.39      0.37 o 
  -5  10   2        7.69        6.94      0.32 o 
  -4  10   2      186.51      173.87      2.56 o 
  -3  10   2      137.52      148.41      2.45 o 
  -2  10   2       32.56       22.72      0.52 o 
  -1  10   2        0.66        1.30      0.18 o 
   0  10   2       46.29       61.09      1.02 o 
   1  10   2        6.64        7.21      0.27 o 
   2  10   2      139.17      169.33      2.66 o 
   3  10   2      300.64      304.68      5.17 o 
   4  10   2      217.87      182.53      3.24 o 
   5  10   2       40.41       38.50      0.95 o 
   6  10   2       19.55       20.54      0.72 o 
   7  10   2       38.35       33.59      1.06 o 
   8  10   2       44.86       41.24      1.22 o 
 -10  11   2       24.76       35.28      1.79 o 
  -9  11   2      117.50      118.46      2.27 o 
  -8  11   2       75.29       71.10      1.54 o 
  -7  11   2      511.56      499.29      7.54 o 
  -6  11   2      213.89      211.50      3.48 o 
  -5  11   2       72.72       68.02      1.33 o 
  -4  11   2      356.39      306.64      4.34 o 
  -3  11   2       73.76       67.67      1.25 o 
  -2  11   2       37.08       40.20      0.75 o 
  -1  11   2      360.36      332.74      4.73 o 
   0  11   2      150.36      157.29      2.19 o 
   1  11   2        6.19        5.37      0.22 o 
   2  11   2      238.97      217.99      3.43 o 
   3  11   2       56.79       45.03      1.19 o 
   4  11   2       20.93       19.78      0.63 o 
   5  11   2       16.32       16.39      0.58 o 
   6  11   2       11.70       12.34      0.61 o 
   7  11   2       17.16       21.49      0.73 o 
   8  11   2        0.19        0.33      0.27 o 
  -9  12   2        6.35        7.17      0.35 o 
  -8  12   2       38.80       46.46      0.98 o 
  -7  12   2      115.45      117.98      2.06 o 
  -6  12   2       18.74       17.59      0.52 o 
  -5  12   2        1.01        0.95      0.23 o 
  -4  12   2       77.92       66.85      1.24 o 
  -3  12   2      245.95      232.55      3.68 o 
  -2  12   2       12.07       12.24      0.35 o 
  -1  12   2        5.54        2.38      0.20 o 
   0  12   2      266.96      247.81      3.36 o 
   1  12   2      364.82      328.61      4.26 o 
   2  12   2        6.97        5.28      0.34 o 
   3  12   2       54.28       55.91      1.40 o 
   4  12   2        0.10       -0.18      0.26 o 
   5  12   2       77.11       72.98      1.55 o 
   6  12   2       17.84       18.85      0.72 o 
   7  12   2       10.53       13.00      0.54 o 
   8  12   2        4.88        4.04      0.44 o 
  -9  13   2       16.31       14.05      0.54 o 
  -8  13   2       61.17       64.78      1.29 o 
  -7  13   2        0.75        0.71      0.28 o 
  -6  13   2        3.45        4.89      0.32 o 
  -5  13   2      422.54      411.13      7.05 o 
  -4  13   2       26.69       20.96      0.56 o 
  -3  13   2       14.93        8.08      0.38 o 
  -2  13   2       39.32       44.69      0.91 o 
  -1  13   2        0.01        0.23      0.18 o 
   0  13   2      122.21      117.06      1.76 o 
   1  13   2     1019.41      936.81     12.50 o 
   2  13   2        9.85       12.51      0.45 o 
   3  13   2      107.83       96.73      2.31 o 
   4  13   2      221.50      205.94      4.21 o 
   5  13   2        1.30        0.79      0.34 o 
   6  13   2       11.38       12.27      0.70 o 
   7  13   2        1.76        3.08      0.45 o 
  -9  14   2       39.53       35.91      1.96 o 
  -8  14   2      207.52      217.38      4.06 o 
  -7  14   2      196.34      207.66      3.43 o 
  -6  14   2        2.95        2.35      0.32 o 
  -5  14   2      306.92      289.94      5.32 o 
  -4  14   2       31.54       30.23      0.71 o 
  -3  14   2       18.12       14.32      0.61 o 
  -2  14   2       21.93       23.24      0.61 o 
  -1  14   2       28.89       29.79      0.68 o 
   0  14   2       38.12       37.96      0.71 o 
   1  14   2        8.18       11.45      0.42 o 
   2  14   2       37.41       39.06      1.12 o 
   3  14   2        6.65        6.57      0.48 o 
   4  14   2       53.98       52.05      1.34 o 
   5  14   2       16.31       14.70      0.62 o 
   6  14   2        0.02        0.11      0.29 o 
   7  14   2        0.13        0.75      0.42 o 
  -8  15   2        2.73        3.09      0.35 o 
  -7  15   2       73.82       80.53      1.98 o 
  -6  15   2        5.55        4.56      0.35 o 
  -5  15   2       38.93       45.07      1.29 o 
  -4  15   2       80.94       75.29      1.89 o 
  -3  15   2       18.89       22.19      0.66 o 
  -2  15   2       35.74       36.29      0.92 o 
  -1  15   2        0.31        1.36      0.26 o 
   0  15   2       20.96       20.84      0.49 o 
   1  15   2      517.50      500.23      7.71 o 
   2  15   2      300.32      292.73      5.82 o 
   3  15   2       50.80       43.05      1.23 o 
   4  15   2        3.50        4.58      0.39 o 
   5  15   2       44.13       44.95      1.23 o 
   6  15   2        9.06        9.54      0.48 o 
  -8  16   2       13.30       10.70      0.88 o 
  -7  16   2        8.77        8.94      0.52 o 
  -6  16   2       15.24       15.34      0.66 o 
  -5  16   2        7.80        7.42      0.50 o 
  -4  16   2      134.81      127.92      2.86 o 
  -3  16   2       57.15       53.44      1.23 o 
  -2  16   2        4.34        4.07      0.35 o 
  -1  16   2       50.91       54.26      1.07 o 
   0  16   2        0.04        0.92      0.24 o 
   1  16   2       79.54       71.32      1.49 o 
   2  16   2      191.91      191.80      4.06 o 
   3  16   2      148.23      152.42      3.25 o 
   4  16   2       87.96       93.19      2.19 o 
   5  16   2       60.30       67.17      1.63 o 
   6  16   2        0.06        0.97      0.38 o 
  -7  17   2       44.00       43.18      1.23 o 
  -6  17   2      224.52      240.73      5.28 o 
  -5  17   2      108.57      121.71      2.88 o 
  -4  17   2        4.07        3.39      0.43 o 
  -3  17   2       49.16       54.73      1.30 o 
  -2  17   2       67.31       83.90      1.99 o 
  -1  17   2       68.28       66.96      1.37 o 
   0  17   2        6.59        9.67      0.50 o 
   1  17   2       53.60       51.91      1.20 o 
   2  17   2        3.10        3.28      0.43 o 
   3  17   2       19.64       20.71      0.72 o 
   4  17   2       10.30       10.66      0.53 o 
   5  17   2        3.31        3.56      0.33 o 
  -7  18   2       22.04       18.43      0.78 o 
  -6  18   2       82.45       87.29      2.55 o 
  -5  18   2        1.20        2.27      0.63 o 
  -4  18   2       23.95       19.61      1.01 o 
  -3  18   2        0.06        0.85      0.35 o 
  -2  18   2        5.12        5.54      0.37 o 
  -1  18   2       18.93       21.65      0.69 o 
   0  18   2       57.86       54.55      1.25 o 
   1  18   2       15.30       11.63      0.54 o 
   2  18   2      150.12      149.77      3.31 o 
   3  18   2        2.50        2.99      0.38 o 
   4  18   2       18.05       23.75      0.75 o 
   5  18   2        2.72        3.69      0.44 o 
  -6  19   2       19.94       17.64      0.85 o 
  -5  19   2       17.25       18.39      0.70 o 
  -4  19   2       14.79       17.91      0.77 o 
  -3  19   2       19.15       21.37      0.76 o 
  -2  19   2        0.24        1.57      0.31 o 
  -1  19   2        1.86        2.18      0.30 o 
   0  19   2        3.90        6.94      0.56 o 
   1  19   2       14.13       13.89      0.79 o 
   2  19   2       14.18       11.96      0.54 o 
   3  19   2        0.19        0.45      0.31 o 
   4  19   2        4.58        4.38      0.44 o 
  -5  20   2        5.06        7.25      0.56 o 
  -4  20   2        4.67        4.07      0.41 o 
  -3  20   2        1.58        1.56      0.36 o 
  -2  20   2        2.83        4.53      0.34 o 
  -1  20   2        5.01        6.06      0.53 o 
   0  20   2        8.53        8.74      0.60 o 
   1  20   2       28.55       31.42      1.77 o 
   2  20   2       44.07       55.23      2.53 o 
   3  20   2        1.95        3.15      0.61 o 
  -3  21   2       11.95       14.38      0.73 o 
  -2  21   2        3.48        5.67      0.46 o 
  -1  21   2        0.55        0.42      0.29 o 
   0  21   2       11.28       11.40      0.93 o 
   1  21   2       23.01       23.34      1.26 o 
   2  21   2        5.01        3.57      0.62 o 
 -11   0   3        0.72        0.96      0.44 o 
  -9   0   3       16.13       20.07      0.76 o 
  -5   0   3      209.42      264.60      8.62 o 
  -3   0   3     2759.16     2722.93     84.46 o 
   1   0   3     1007.04     1047.70     32.22 o 
   3   0   3      111.06       94.52      3.50 o 
   5   0   3      197.63      223.44      8.29 o 
   7   0   3       46.70       37.58      2.23 o 
 -11   1   3        0.00       -0.09      0.24 o 
 -10   1   3        4.70        3.39      0.27 o 
  -9   1   3      348.53      325.37      4.67 o 
  -8   1   3       80.68       85.59      2.54 o 
  -7   1   3      214.07      202.77      6.99 o 
  -6   1   3       19.64       25.98      1.40 o 
  -5   1   3     2520.47     2636.19     58.28 o 
  -4   1   3      151.95      149.85      3.52 o 
  -3   1   3     1150.64     1131.60     25.00 o 
  -2   1   3      300.42      277.01      5.22 o 
  -1   1   3     2203.11     1942.12     34.68 o 
   0   1   3      618.81      653.06     14.38 o 
   1   1   3     1751.02     1916.14     41.56 o 
   2   1   3      287.72      308.57      7.26 o 
   3   1   3     1864.27     2255.00     71.43 o 
   4   1   3       26.79       33.26      0.94 o 
   5   1   3       36.18       33.67      1.15 o 
   6   1   3       48.58       49.64      1.57 o 
   7   1   3       43.74       42.82      2.27 o 
   8   1   3       61.34       59.22      2.67 o 
 -11   2   3        5.74        4.56      0.32 o 
 -10   2   3       46.26       38.28      0.92 o 
  -9   2   3        0.01        0.94      0.26 o 
  -8   2   3       80.91       79.39      1.97 o 
  -7   2   3        2.28        1.55      0.37 o 
  -6   2   3      249.30      266.41      5.32 o 
  -5   2   3      172.97      157.58      3.18 o 
  -4   2   3     1031.23     1159.24     25.88 o 
  -3   2   3      546.82      565.57     10.32 o 
  -2   2   3       40.82       36.35      0.76 o 
  -1   2   3      854.08      815.58     12.84 o 
   0   2   3     1019.32     1082.07     23.69 o 
   1   2   3      119.57      139.95      2.73 o 
   2   2   3      179.77      181.71      6.35 o 
   3   2   3      456.83      467.00     11.29 o 
   4   2   3      334.10      372.62      9.01 o 
   5   2   3      219.69      234.71      8.74 o 
   6   2   3      317.25      319.59     10.90 o 
   7   2   3      260.97      255.45      9.47 o 
   8   2   3       55.50       54.21      1.72 o 
   9   2   3        9.95        9.63      0.85 o 
 -11   3   3        2.28        2.21      0.26 o 
 -10   3   3       31.10       26.51      0.73 o 
  -9   3   3       42.97       48.62      1.35 o 
  -8   3   3      739.87      691.71     13.42 o 
  -7   3   3      399.64      401.50      7.90 o 
  -6   3   3        6.12       11.44      0.47 o 
  -5   3   3      260.18      264.77      6.26 o 
  -4   3   3      141.46      167.99      5.73 o 
  -3   3   3      206.74      233.37      4.50 o 
  -2   3   3      144.97      164.68      3.13 o 
  -1   3   3       81.75       80.06      1.89 o 
   0   3   3     3710.99     3787.40    118.08 o 
   1   3   3      310.62      330.56      7.80 o 
   2   3   3     1975.25     1994.92     62.92 o 
   3   3   3       74.52       70.49      2.03 o 
   4   3   3      149.10      171.12      4.38 o 
   5   3   3      265.96      258.47      8.99 o 
   6   3   3        5.70        8.16      0.97 o 
   7   3   3      109.61      116.82      4.78 o 
   8   3   3       13.27       12.99      0.68 o 
   9   3   3        3.52        1.78      0.46 o 
 -11   4   3       57.11       71.07      1.48 o 
 -10   4   3       39.66       37.91      0.90 o 
  -9   4   3        0.01        0.18      0.35 o 
  -8   4   3       62.75       58.69      1.50 o 
  -7   4   3      453.59      437.97      8.55 o 
  -6   4   3      128.24      123.79      2.24 o 
  -5   4   3      184.02      169.15      3.56 o 
  -4   4   3     5270.02     5649.12    172.67 o 
  -3   4   3      282.90      302.94      7.01 o 
  -2   4   3      641.71      685.33     15.19 o 
  -1   4   3      637.88      694.93     21.95 o 
   0   4   3       43.32       45.51      1.74 o 
   1   4   3      267.90      309.39      5.79 o 
   2   4   3     1319.33     1401.36     44.28 o 
   3   4   3      872.93      843.95     19.32 o 
   4   4   3       71.99       82.67      2.20 o 
   5   4   3        5.47        7.01      0.81 o 
   6   4   3        0.53        0.64      0.67 o 
   7   4   3        8.69        6.60      0.89 o 
   8   4   3        5.54        6.88      0.59 o 
   9   4   3       77.09       74.23      3.06 o 
 -11   5   3        2.07        2.59      0.27 o 
 -10   5   3        8.69       12.58      0.49 o 
  -9   5   3       19.39       20.64      0.75 o 
  -8   5   3       78.01       73.77      1.91 o 
  -7   5   3      119.79      101.05      2.27 o 
  -6   5   3      378.64      399.00      5.51 o 
  -5   5   3      231.89      249.66      4.33 o 
  -4   5   3       29.90       36.39      1.12 o 
  -3   5   3      723.87      699.95     22.43 o 
  -2   5   3      249.11      280.92      6.35 o 
  -1   5   3      218.85      200.51      6.71 o 
   0   5   3       70.73       88.80      3.19 o 
   2   5   3     2101.50     2362.88     52.61 o 
   3   5   3       49.31       73.77      1.69 o 
   4   5   3       89.21       81.00      3.45 o 
   5   5   3       57.89       61.27      2.86 o 
   6   5   3      211.76      194.59      7.41 o 
   7   5   3       66.74       64.15      2.92 o 
   8   5   3      424.44      425.13     10.06 o 
 -11   6   3        6.72        5.41      0.31 o 
 -10   6   3        7.85        3.74      0.37 o 
  -9   6   3      114.35      109.56      2.54 o 
  -8   6   3       41.48       34.45      1.04 o 
  -7   6   3       70.82       77.80      1.44 o 
  -6   6   3      182.90      205.69      2.98 o 
  -5   6   3      185.23      163.49      2.41 o 
  -4   6   3      251.63      260.95      5.14 o 
  -3   6   3       40.46       42.03      1.12 o 
  -2   6   3      145.97      147.89      2.76 o 
  -1   6   3       79.95       78.53      2.80 o 
   0   6   3       97.82       95.43      3.40 o 
   1   6   3     1287.72     1366.22     43.40 o 
   2   6   3     1094.09     1052.18     19.35 o 
   3   6   3      202.06      253.37      4.41 o 
   4   6   3      304.42      293.21      9.71 o 
   5   6   3        0.03        0.86      0.63 o 
   6   6   3       21.90       28.12      1.53 o 
   7   6   3       65.29       62.34      1.98 o 
   8   6   3        0.88        1.79      0.34 o 
 -11   7   3       77.85       73.19      1.47 o 
 -10   7   3        4.17        3.94      0.37 o 
  -9   7   3      113.30      129.26      3.02 o 
  -8   7   3       38.97       41.74      1.15 o 
  -7   7   3       27.84       30.78      0.71 o 
  -6   7   3        0.00        0.81      0.22 o 
  -5   7   3      367.03      367.56      5.09 o 
  -4   7   3     1645.04     1705.82     31.30 o 
  -3   7   3      157.89      186.08      3.30 o 
  -2   7   3       88.46       81.48      1.41 o 
  -1   7   3       66.64       80.47      3.03 o 
   0   7   3      249.59      260.64      6.22 o 
   1   7   3      347.76      365.16      6.22 o 
   2   7   3     1321.83     1232.67     22.37 o 
   3   7   3      469.80      459.57      8.97 o 
   4   7   3      123.40      121.63      3.33 o 
   5   7   3       40.84       38.48      1.98 o 
   6   7   3       25.53       23.55      1.03 o 
   7   7   3       64.47       62.52      1.57 o 
   8   7   3       46.03       54.00      1.40 o 
 -10   8   3       28.32       30.75      0.85 o 
  -9   8   3        8.54        9.12      0.52 o 
  -8   8   3      335.63      354.46      6.11 o 
  -7   8   3       83.37       89.96      1.62 o 
  -6   8   3      451.95      444.29      6.82 o 
  -5   8   3     1383.90     1381.34     17.99 o 
  -4   8   3      531.30      519.77      6.95 o 
  -3   8   3      405.96      402.92      5.12 o 
  -2   8   3        6.17       11.60      0.33 o 
  -1   8   3      405.14      374.69      7.29 o 
   0   8   3       39.18       31.23      0.64 o 
   1   8   3      395.33      382.66      5.79 o 
   2   8   3       29.16       28.39      0.79 o 
   3   8   3        9.65       12.60      0.61 o 
   4   8   3        6.22        9.26      0.66 o 
   5   8   3       16.48       12.89      1.04 o 
   6   8   3       77.43       65.43      1.96 o 
   7   8   3      186.70      184.53      3.97 o 
   8   8   3        0.01        0.52      0.30 o 
 -10   9   3       87.81       89.25      1.79 o 
  -9   9   3       18.36       21.57      0.76 o 
  -8   9   3      249.58      242.90      4.02 o 
  -7   9   3      283.88      287.41      4.62 o 
  -6   9   3      130.33      123.12      2.12 o 
  -5   9   3      173.43      178.76      2.71 o 
  -4   9   3       94.42      100.42      1.72 o 
  -3   9   3       97.53      113.72      1.74 o 
  -2   9   3      211.89      249.24      3.52 o 
  -1   9   3      169.84      159.22      2.54 o 
   0   9   3       55.68       56.47      0.97 o 
   1   9   3      253.79      272.68      3.85 o 
   2   9   3      307.31      320.33      5.55 o 
   3   9   3       82.06       77.23      1.81 o 
   4   9   3        1.57        1.75      0.31 o 
   5   9   3        1.46        2.92      0.37 o 
   6   9   3        6.45        6.68      0.40 o 
   7   9   3        0.82        0.64      0.36 o 
   8   9   3       77.18       86.04      1.98 o 
 -10  10   3       41.19       43.64      1.07 o 
  -9  10   3       25.74       24.04      0.81 o 
  -8  10   3       13.24       12.37      0.45 o 
  -7  10   3       37.62       33.82      0.76 o 
  -6  10   3        4.88        5.05      0.31 o 
  -5  10   3       14.49       13.80      0.47 o 
  -4  10   3      253.90      214.64      3.38 o 
  -3  10   3        0.57        0.88      0.16 o 
  -2  10   3      860.17      790.64      9.74 o 
  -1  10   3      233.93      236.77      3.42 o 
   0  10   3      517.16      491.67      6.20 o 
   1  10   3      112.36      116.18      1.76 o 
   2  10   3        6.02        4.51      0.37 o 
   3  10   3        4.83        5.89      0.36 o 
   4  10   3        0.25        0.49      0.28 o 
   5  10   3        3.42        3.67      0.39 o 
   6  10   3       41.10       40.60      1.15 o 
   7  10   3        4.30        5.05      0.40 o 
   8  10   3       41.42       43.45      2.16 o 
 -10  11   3       23.15       23.26      1.00 o 
  -9  11   3       10.51       11.09      0.56 o 
  -8  11   3      107.64      103.05      1.90 o 
  -7  11   3      399.78      405.01      6.32 o 
  -6  11   3      491.97      451.94      7.68 o 
  -5  11   3        0.76        0.44      0.22 o 
  -4  11   3      250.25      227.27      4.09 o 
  -3  11   3      232.45      203.92      2.70 o 
  -2  11   3      193.31      182.22      2.68 o 
  -1  11   3      135.96      147.66      2.12 o 
   0  11   3       30.04       28.25      0.53 o 
   1  11   3       19.71       26.26      0.67 o 
   2  11   3       11.32        7.51      0.41 o 
   3  11   3      313.45      283.05      5.66 o 
   4  11   3      520.13      501.89      9.93 o 
   5  11   3       13.49       14.53      0.52 o 
   6  11   3       43.82       35.69      1.07 o 
   7  11   3       33.91       33.01      1.27 o 
 -10  12   3        6.84        8.14      0.77 o 
  -9  12   3       21.40       23.75      0.80 o 
  -8  12   3       21.06       21.35      0.58 o 
  -7  12   3       87.15       84.80      1.64 o 
  -6  12   3       39.38       34.92      0.87 o 
  -5  12   3      177.84      159.95      3.15 o 
  -4  12   3       16.98       17.10      0.48 o 
  -3  12   3      158.36      151.94      2.54 o 
  -2  12   3       98.79      101.27      1.80 o 
  -1  12   3        3.43        3.68      0.24 o 
   0  12   3        0.60        2.01      0.22 o 
   1  12   3       32.63       28.35      0.66 o 
   2  12   3       97.71       74.95      1.75 o 
   3  12   3       91.05       89.26      2.07 o 
   4  12   3        1.30        2.93      0.40 o 
   5  12   3       42.58       37.41      1.14 o 
   6  12   3      125.33      122.51      3.52 o 
   7  12   3        4.52        5.09      0.44 o 
  -9  13   3        0.23        0.71      0.28 o 
  -8  13   3       34.16       35.17      0.91 o 
  -7  13   3        0.32        0.77      0.30 o 
  -6  13   3      113.41      105.85      2.18 o 
  -5  13   3       20.07       20.46      0.63 o 
  -4  13   3       23.08       23.04      0.57 o 
  -3  13   3      115.88      122.74      2.37 o 
  -2  13   3       19.43       16.08      0.51 o 
  -1  13   3        0.60        0.91      0.22 o 
   0  13   3       11.72       10.91      0.37 o 
   1  13   3       12.63        9.74      0.43 o 
   2  13   3      126.52      113.99      2.54 o 
   3  13   3       11.76       13.92      0.66 o 
   4  13   3      230.69      232.34      4.86 o 
   5  13   3        2.32        3.86      0.42 o 
   6  13   3        1.85        2.30      0.41 o 
   7  13   3        4.71        3.10      0.40 o 
  -9  14   3        3.44        5.38      0.67 o 
  -8  14   3       17.97       23.23      0.70 o 
  -7  14   3        0.06        1.57      0.28 o 
  -6  14   3       25.92       24.25      0.77 o 
  -5  14   3       32.47       27.85      0.81 o 
  -4  14   3      408.70      418.26      7.04 o 
  -3  14   3        2.12        2.08      0.30 o 
  -2  14   3      248.07      252.68      3.97 o 
  -1  14   3      142.62      134.80      2.16 o 
   0  14   3       30.76       35.20      0.76 o 
   1  14   3       47.32       49.54      1.16 o 
   2  14   3       85.29       77.24      1.85 o 
   3  14   3       28.65       29.41      0.90 o 
   4  14   3        9.30       12.73      0.59 o 
   5  14   3      178.29      177.79      3.81 o 
   6  14   3       88.86       96.14      3.03 o 
  -8  15   3       37.90       46.94      1.37 o 
  -7  15   3       49.34       46.16      1.14 o 
  -6  15   3       25.55       27.42      0.81 o 
  -5  15   3        3.15        4.22      0.41 o 
  -4  15   3        7.01        5.66      0.38 o 
  -3  15   3       21.74       18.93      0.74 o 
  -2  15   3      301.47      297.52      4.21 o 
  -1  15   3        0.85        1.46      0.26 o 
   0  15   3      243.67      250.38      3.76 o 
   1  15   3        0.61        0.40      0.30 o 
   2  15   3       10.72        8.76      0.66 o 
   3  15   3       45.45       46.57      1.23 o 
   4  15   3       48.42       53.17      1.44 o 
   5  15   3        4.90        4.67      0.41 o 
   6  15   3       39.34       35.99      1.23 o 
  -8  16   3        0.64        0.91      0.28 o 
  -7  16   3       29.73       30.68      0.96 o 
  -6  16   3       14.03       14.48      0.62 o 
  -5  16   3       94.71       91.42      2.21 o 
  -4  16   3      284.80      296.14      5.36 o 
  -3  16   3       10.54        9.75      0.48 o 
  -2  16   3        4.89        4.74      0.33 o 
  -1  16   3      126.14      123.17      1.97 o 
   0  16   3        1.80        1.27      0.32 o 
   1  16   3       13.10       14.74      0.67 o 
   2  16   3       85.46       83.23      2.00 o 
   3  16   3       19.81       22.21      0.76 o 
   4  16   3       13.00       11.33      0.55 o 
   5  16   3        0.74        0.10      0.36 o 
  -7  17   3       85.08       92.74      2.26 o 
  -6  17   3       17.87       14.11      0.68 o 
  -5  17   3       13.25       17.47      0.65 o 
  -4  17   3      157.88      177.51      3.51 o 
  -3  17   3       71.91       69.53      1.29 o 
  -2  17   3        0.70        0.41      0.26 o 
  -1  17   3       23.39       25.10      0.59 o 
   0  17   3        0.00        0.06      0.36 o 
   1  17   3        9.43       11.05      0.53 o 
   2  17   3       27.06       26.93      0.87 o 
   3  17   3        0.66        0.98      0.36 o 
   4  17   3       23.03       24.97      0.71 o 
   5  17   3        0.73        1.35      0.32 o 
  -7  18   3       18.54       18.91      0.85 o 
  -6  18   3        1.23        1.45      0.34 o 
  -5  18   3      217.65      250.35      6.87 o 
  -4  18   3       76.93       78.69      1.74 o 
  -3  18   3       22.36       25.91      0.72 o 
  -2  18   3       39.63       40.39      1.18 o 
  -1  18   3       13.10       11.52      0.71 o 
   0  18   3        5.07        4.95      0.46 o 
   1  18   3       95.23       95.57      2.55 o 
   2  18   3       46.05       47.55      1.33 o 
   3  18   3        2.19        2.47      0.34 o 
   4  18   3        6.42        6.06      0.41 o 
  -6  19   3        0.42        0.07      0.25 o 
  -5  19   3        0.18        0.11      0.46 o 
  -4  19   3       46.05       49.59      1.39 o 
  -3  19   3       11.89       11.81      0.51 o 
  -2  19   3       49.56       50.99      1.22 o 
  -1  19   3        0.37        0.80      0.56 o 
   0  19   3       30.11       31.07      1.16 o 
   1  19   3        1.14        2.25      0.51 o 
   2  19   3        2.66        2.39      0.48 o 
   3  19   3       13.27       19.79      0.69 o 
  -5  20   3        0.98        0.77      0.41 o 
  -4  20   3       91.25       99.26      2.80 o 
  -3  20   3        2.12        2.60      0.47 o 
  -2  20   3        3.24        4.17      0.34 o 
  -1  20   3       26.26       24.43      0.88 o 
   2  20   3       57.92       65.43      3.23 o 
   3  20   3        0.47        1.74      0.55 o 
  -4  21   3        2.05        6.30      1.35 o 
  -3  21   3       87.33       71.42      2.21 o 
  -2  21   3        0.27        0.95      0.49 o 
  -1  21   3        4.66        3.94      0.79 o 
   0  21   3        5.05        2.00      0.71 o 
   1  21   3       23.10       25.92      1.51 o 
 -12   0   4        3.15        4.38      0.62 o 
 -10   0   4       15.38       12.95      0.74 o 
  -8   0   4       87.53       81.88      2.41 o 
  -6   0   4       78.67       88.25      3.36 o 
  -4   0   4      861.52      967.50     30.48 o 
  -2   0   4       64.09       56.84      1.48 o 
   0   0   4     3323.82     3740.75    114.37 o 
   2   0   4      995.42     1054.89     33.33 o 
 -12   1   4        0.63        0.67      0.39 o 
 -11   1   4        3.74        5.39      0.51 o 
 -10   1   4      175.29      154.82      2.69 o 
  -9   1   4        6.44        4.96      0.40 o 
  -8   1   4        0.16        1.44      0.48 o 
  -7   1   4        5.49        4.51      0.39 o 
  -6   1   4       29.62       23.57      0.61 o 
  -5   1   4      384.47      407.96      7.77 o 
  -4   1   4      917.63     1031.47     23.06 o 
  -3   1   4     1841.94     2007.88     43.57 o 
  -2   1   4      627.39      640.74     11.74 o 
  -1   1   4     1106.76     1145.71     20.66 o 
   1   1   4      939.41      944.17     21.07 o 
   2   1   4      321.67      322.64      7.60 o 
   3   1   4      179.78      224.03      4.57 o 
   4   1   4      291.15      287.76     10.13 o 
   5   1   4      243.97      242.35      9.15 o 
   6   1   4       60.57       66.44      3.08 o 
   8   1   4        7.17        2.93      0.53 o 
 -12   2   4        8.50        6.72      0.54 o 
 -11   2   4       26.84       27.52      0.76 o 
 -10   2   4        0.58        1.43      0.31 o 
  -9   2   4       29.27       21.44      0.70 o 
  -8   2   4        5.48        7.41      0.56 o 
  -7   2   4      132.57      145.11      3.93 o 
  -6   2   4       67.33       88.19      2.03 o 
  -5   2   4     1097.24     1233.01     22.47 o 
  -4   2   4     1257.58     1310.10     29.07 o 
  -3   2   4      167.53      192.63      3.63 o 
  -2   2   4      263.52      263.47      4.92 o 
  -1   2   4       45.25       41.85      1.10 o 
   0   2   4      521.25      545.18     12.09 o 
   1   2   4       41.69       59.35      1.55 o 
   2   2   4      587.13      644.88     14.56 o 
   3   2   4        6.86        4.49      0.36 o 
   4   2   4       85.43       93.97      3.83 o 
   5   2   4       41.74       37.80      1.94 o 
   6   2   4       69.34       63.02      2.80 o 
   8   2   4       17.91       18.97      1.09 o 
 -11   3   4       68.37       74.57      1.51 o 
 -10   3   4        0.54        0.45      0.33 o 
  -9   3   4       14.45       17.19      0.71 o 
  -8   3   4       77.85       78.49      1.91 o 
  -7   3   4        2.64        1.74      0.34 o 
  -6   3   4      148.75      170.19      3.45 o 
  -5   3   4      142.46      143.76      3.73 o 
  -4   3   4      106.49      131.33      3.31 o 
  -3   3   4       18.80       27.83      0.69 o 
  -2   3   4       96.13       90.25      1.76 o 
  -1   3   4     3042.89     3304.28    101.86 o 
   0   3   4      631.00      676.93     12.38 o 
   1   3   4        2.34        1.95      0.19 o 
   2   3   4       19.92       16.66      0.65 o 
   3   3   4      161.87      176.95      4.49 o 
   4   3   4       64.30       54.04      2.43 o 
   5   3   4        4.82        2.54      0.66 o 
   6   3   4        0.00        0.59      0.56 o 
   7   3   4      237.62      229.30      8.20 o 
   8   3   4        7.58        7.68      0.70 o 
 -11   4   4       13.15       12.72      0.48 o 
 -10   4   4      462.32      472.27      8.34 o 
  -9   4   4        0.00        0.40      0.37 o 
  -8   4   4        0.04        0.79      0.32 o 
  -7   4   4      120.02      119.26      2.38 o 
  -6   4   4        2.54        2.78      0.28 o 
  -5   4   4     1509.20     1802.33     32.47 o 
  -4   4   4        0.15        2.40      0.27 o 
  -3   4   4      158.93      188.94      4.44 o 
  -2   4   4      247.36      262.34      6.05 o 
  -1   4   4      209.29      231.80      8.05 o 
   0   4   4      138.28      154.42      5.23 o 
   1   4   4      460.69      522.57     17.22 o 
   2   4   4      546.08      557.58     12.79 o 
   3   4   4     1665.48     1659.32     37.03 o 
   4   4   4       84.02       91.88      2.63 o 
   5   4   4        0.74       -0.83      0.55 o 
   6   4   4       29.22       21.89      1.32 o 
   7   4   4      105.40       96.76      3.68 o 
   8   4   4        9.09        9.60      0.56 o 
 -11   5   4       16.64       15.14      0.49 o 
 -10   5   4       11.11       19.15      0.69 o 
  -9   5   4      225.02      209.24      4.53 o 
  -8   5   4      135.27      131.15      2.90 o 
  -7   5   4      129.25      130.09      2.54 o 
  -6   5   4        4.65        3.92      0.28 o 
  -5   5   4        6.68        8.47      0.38 o 
  -4   5   4      792.86      836.95     18.93 o 
  -3   5   4      136.78      139.82      4.84 o 
  -2   5   4      993.86     1017.40     32.18 o 
  -1   5   4      917.12      926.83     28.80 o 
   0   5   4       25.85       25.08      1.09 o 
   1   5   4       35.00       39.92      1.41 o 
   2   5   4       18.12       21.04      0.53 o 
   3   5   4      215.26      220.67      5.57 o 
   4   5   4      184.89      184.78      4.84 o 
   5   5   4      111.53      112.36      4.21 o 
   6   5   4        7.66        5.38      0.74 o 
   7   5   4       23.17       18.36      0.85 o 
   8   5   4       35.49       30.34      1.13 o 
 -11   6   4       15.07       16.80      0.55 o 
 -10   6   4       34.84       34.27      0.92 o 
  -9   6   4      499.99      526.58     10.51 o 
  -8   6   4      130.86      129.70      3.02 o 
  -7   6   4       11.36       13.03      0.50 o 
  -6   6   4      801.77      839.12     12.22 o 
  -5   6   4        0.28        1.01      0.19 o 
  -4   6   4       48.11       44.05      1.12 o 
  -3   6   4     3420.03     3408.16     60.94 o 
  -2   6   4     1408.52     1408.66     31.52 o 
  -1   6   4      587.77      604.50     19.07 o 
   0   6   4       48.85       39.62      0.81 o 
   1   6   4       39.51       43.35      0.93 o 
   2   6   4       59.53       82.15      1.62 o 
   3   6   4      349.24      407.79      7.06 o 
   4   6   4        3.55        3.83      0.66 o 
   5   6   4        1.56        2.79      0.69 o 
   6   6   4       18.15       15.51      1.11 o 
   7   6   4       54.39       55.92      1.81 o 
   8   6   4        0.03        0.29      0.40 o 
 -11   7   4       10.37        7.97      0.34 o 
 -10   7   4       61.83       76.82      1.81 o 
  -9   7   4       54.55       59.46      1.51 o 
  -8   7   4       13.42       15.40      0.54 o 
  -7   7   4      147.28      149.26      2.59 o 
  -6   7   4      515.04      526.47      8.04 o 
  -5   7   4      453.25      437.13      7.42 o 
  -4   7   4      120.53      125.52      2.32 o 
  -3   7   4     2306.50     2312.47     32.39 o 
  -2   7   4      122.40      102.11      1.58 o 
  -1   7   4      271.67      276.24      4.89 o 
   0   7   4       12.27       13.23      0.36 o 
   1   7   4        4.71        6.45      0.34 o 
   2   7   4       37.78       29.07      0.80 o 
   3   7   4      349.50      340.42      6.74 o 
   4   7   4       38.20       36.29      1.73 o 
   5   7   4      175.80      162.36      5.96 o 
   6   7   4       10.21        9.84      0.62 o 
   7   7   4        7.11        7.07      0.43 o 
 -11   8   4        3.07        5.57      0.33 o 
 -10   8   4        5.73        8.23      0.52 o 
  -9   8   4        8.50        9.89      0.51 o 
  -8   8   4       18.37       16.16      0.57 o 
  -7   8   4       30.64       29.98      0.70 o 
  -6   8   4       41.75       52.71      1.15 o 
  -5   8   4        9.91       12.35      0.38 o 
  -4   8   4      127.36      149.81      2.76 o 
  -3   8   4       17.01       18.98      0.46 o 
  -2   8   4      152.74      175.52      2.42 o 
  -1   8   4      431.78      420.68      6.47 o 
   0   8   4       16.81       15.12      0.41 o 
   1   8   4       51.73       48.63      1.20 o 
   2   8   4        0.43        0.96      0.36 o 
   3   8   4      526.74      541.51     10.75 o 
   4   8   4      351.36      303.88     10.30 o 
   5   8   4       32.08       30.91      1.54 o 
   6   8   4       35.06       30.27      0.92 o 
   7   8   4       24.40       22.69      0.76 o 
 -11   9   4        2.11        1.52      0.43 o 
 -10   9   4       48.80       54.46      1.41 o 
  -9   9   4        3.07        3.20      0.37 o 
  -8   9   4       98.22       90.83      1.72 o 
  -7   9   4       31.55       31.25      0.73 o 
  -6   9   4        3.42        2.17      0.26 o 
  -5   9   4      497.93      507.52      8.53 o 
  -4   9   4      394.20      393.48      5.59 o 
  -3   9   4        8.66        9.45      0.32 o 
  -2   9   4      329.67      332.24      4.29 o 
  -1   9   4      240.92      242.89      3.27 o 
   0   9   4       86.03       97.98      1.56 o 
   1   9   4      138.17      135.02      2.95 o 
   2   9   4      206.05      198.74      4.84 o 
   3   9   4      296.68      294.16      7.35 o 
   4   9   4       50.96       48.79      1.15 o 
   5   9   4       28.64       27.60      0.91 o 
   6   9   4       45.97       44.49      1.26 o 
   7   9   4        2.32        2.07      0.28 o 
 -10  10   4        4.08        2.56      0.44 o 
  -9  10   4        0.14        0.95      0.34 o 
  -8  10   4        8.32        7.96      0.36 o 
  -7  10   4        0.17        0.63      0.26 o 
  -6  10   4       41.58       39.52      1.00 o 
  -5  10   4      480.18      455.46      7.91 o 
  -4  10   4      371.45      353.98      5.51 o 
  -3  10   4      285.22      275.41      3.93 o 
  -2  10   4     1603.99     1555.40     18.73 o 
  -1  10   4        6.32        5.16      0.25 o 
   0  10   4      167.37      166.82      2.48 o 
   1  10   4       67.83       58.83      1.46 o 
   2  10   4      131.82      125.24      2.67 o 
   3  10   4      132.04      119.30      2.70 o 
   4  10   4        5.35        4.78      0.35 o 
   5  10   4       10.44        8.03      0.59 o 
   6  10   4        1.64        2.26      0.37 o 
   7  10   4       34.88       33.44      1.23 o 
 -10  11   4        1.41        0.50      0.34 o 
  -9  11   4        0.26        0.08      0.40 o 
  -8  11   4       10.26       13.47      0.53 o 
  -7  11   4       26.99       22.27      0.69 o 
  -6  11   4        9.65        9.56      0.42 o 
  -5  11   4        2.06        3.10      0.32 o 
  -4  11   4      117.65      110.46      1.96 o 
  -3  11   4       22.53       17.44      0.44 o 
  -2  11   4        0.65        2.35      0.25 o 
  -1  11   4       11.54       11.16      0.34 o 
   0  11   4      103.11      102.95      1.78 o 
   1  11   4       26.78       27.72      0.83 o 
   2  11   4      338.84      304.47      6.02 o 
   3  11   4       25.11       20.85      0.77 o 
   4  11   4       78.32       68.18      1.58 o 
   5  11   4       57.83       57.73      1.77 o 
   6  11   4       10.24       10.10      0.62 o 
   7  11   4        2.53        4.28      0.61 o 
 -10  12   4        2.02        1.57      0.53 o 
  -9  12   4        3.20        4.06      0.55 o 
  -8  12   4        0.85        1.58      0.29 o 
  -7  12   4        1.02        1.20      0.25 o 
  -6  12   4        7.59        8.57      0.44 o 
  -5  12   4       35.88       29.29      0.81 o 
  -4  12   4      471.25      449.83      6.93 o 
  -3  12   4        2.98        4.23      0.34 o 
  -2  12   4      159.82      161.84      2.54 o 
  -1  12   4       11.10       10.46      0.36 o 
   0  12   4       32.53       32.87      0.78 o 
   1  12   4      107.42      101.45      2.29 o 
   2  12   4       94.83       84.03      1.97 o 
   3  12   4       15.34       13.37      0.58 o 
   4  12   4        0.50        1.45      0.34 o 
   5  12   4       10.94       10.76      0.69 o 
   6  12   4       13.58       16.12      0.77 o 
  -9  13   4       19.64       25.50      1.09 o 
  -8  13   4       13.95       13.55      0.51 o 
  -7  13   4        2.25        3.26      0.33 o 
  -6  13   4      221.69      198.33      3.71 o 
  -5  13   4       55.24       49.21      1.12 o 
  -4  13   4      374.46      339.30      6.04 o 
  -3  13   4       22.96       23.22      0.62 o 
  -2  13   4        1.70        2.55      0.27 o 
  -1  13   4       31.62       30.07      0.70 o 
   0  13   4      349.57      318.67      5.00 o 
   1  13   4       50.04       45.43      1.21 o 
   2  13   4        3.50        3.68      0.39 o 
   3  13   4        2.56        1.15      0.33 o 
   4  13   4       42.29       45.32      1.15 o 
   5  13   4       53.12       53.47      1.69 o 
   6  13   4        0.91        1.22      0.35 o 
  -9  14   4       50.30       60.82      1.95 o 
  -8  14   4       37.95       34.26      0.88 o 
  -7  14   4       17.43       20.47      0.65 o 
  -6  14   4        7.92        5.31      0.37 o 
  -5  14   4        2.12        5.85      0.39 o 
  -4  14   4       60.28       64.10      1.42 o 
  -3  14   4       61.44       70.71      1.56 o 
  -2  14   4       10.31        9.79      0.38 o 
  -1  14   4      156.78      148.71      2.57 o 
   0  14   4       18.41       15.64      0.63 o 
   1  14   4        2.94        2.29      0.39 o 
   2  14   4       39.09       36.92      1.12 o 
   3  14   4       20.40       16.51      0.67 o 
   4  14   4        1.51        0.80      0.37 o 
   5  14   4       15.82       13.44      0.70 o 
   6  14   4        2.29        1.47      0.34 o 
  -9  15   4        3.59        3.46      0.59 o 
  -8  15   4        4.59        6.92      0.44 o 
  -7  15   4        7.56        7.82      0.47 o 
  -6  15   4       18.18       22.59      0.79 o 
  -5  15   4       67.74       63.70      1.60 o 
  -4  15   4      285.63      281.54      5.24 o 
  -3  15   4      148.06      138.12      2.43 o 
  -2  15   4      147.61      148.74      2.27 o 
  -1  15   4        0.34        1.61      0.29 o 
   0  15   4       23.45       23.21      0.82 o 
   1  15   4       68.50       63.53      1.65 o 
   2  15   4       80.87       79.58      1.87 o 
   3  15   4       17.13       17.72      0.62 o 
   4  15   4        1.69        0.55      0.41 o 
   5  15   4        0.15        0.54      0.34 o 
  -8  16   4       16.12       16.98      0.64 o 
  -7  16   4        2.82        3.48      0.40 o 
  -6  16   4       35.82       34.60      1.11 o 
  -5  16   4       94.02       98.54      2.44 o 
  -4  16   4       62.92       61.20      1.43 o 
  -3  16   4      479.70      511.15      7.85 o 
  -2  16   4        0.16        1.13      0.34 o 
  -1  16   4       86.23       88.28      1.85 o 
   0  16   4       33.33       33.26      1.02 o 
   1  16   4        1.97        2.93      0.39 o 
   2  16   4        0.12        1.12      0.33 o 
   3  16   4       10.83       11.52      0.53 o 
   4  16   4       22.79       30.71      0.95 o 
   5  16   4        8.01        5.84      0.58 o 
  -7  17   4        4.06        4.01      0.37 o 
  -6  17   4        8.60        8.01      0.53 o 
  -5  17   4        7.03        8.19      0.51 o 
  -4  17   4        9.92        8.43      0.46 o 
  -3  17   4      379.22      390.20      5.61 o 
  -2  17   4       82.46       79.68      1.78 o 
  -1  17   4       17.55       17.09      0.63 o 
   0  17   4        0.40        2.05      0.53 o 
   1  17   4       57.94       64.16      2.07 o 
   2  17   4        3.83        2.58      0.36 o 
   3  17   4      167.33      173.95      3.84 o 
   4  17   4        0.34        0.81      0.30 o 
  -7  18   4       27.61       30.34      1.25 o 
  -6  18   4       20.54       22.82      0.97 o 
  -5  18   4        1.20        2.00      0.41 o 
  -4  18   4        2.59        2.94      0.39 o 
  -3  18   4      117.46      126.17      2.49 o 
  -2  18   4       76.55       90.59      2.01 o 
  -1  18   4       86.98       97.56      2.32 o 
   0  18   4        0.97        1.47      0.67 o 
   1  18   4       26.02       29.91      1.06 o 
   2  18   4       12.27       17.58      0.91 o 
   3  18   4        4.25        3.76      0.49 o 
  -6  19   4       13.08       13.68      0.79 o 
  -5  19   4        0.14        0.50      0.30 o 
  -4  19   4        0.20        0.66      0.33 o 
  -3  19   4       13.78       17.92      0.64 o 
  -2  19   4        2.66        4.80      0.43 o 
  -1  19   4        0.72        1.40      0.79 o 
   0  19   4        0.40        2.78      0.56 o 
   1  19   4        2.58        4.19      0.58 o 
   2  19   4       29.27       31.90      1.27 o 
  -5  20   4        0.63       -0.12      0.36 o 
  -4  20   4        6.77        4.58      0.48 o 
  -3  20   4       34.61       33.81      1.23 o 
  -2  20   4       99.60      106.48      3.27 o 
  -1  20   4        0.22        1.40      0.64 o 
   0  20   4        3.54        4.28      0.84 o 
   1  20   4        8.78       11.63      1.01 o 
   2  20   4        9.83       10.39      0.92 o 
  -3  21   4        1.55        1.38      0.86 o 
  -1  21   4        0.32       -0.29      0.50 o 
   0  21   4        0.07        1.30      0.53 o 
 -11   0   5        1.27        0.41      0.40 o 
  -9   0   5     1215.40     1187.66     39.74 o 
  -7   0   5      382.85      352.01     11.95 o 
  -5   0   5       46.13       39.80      1.27 o 
  -3   0   5      216.38      298.50     10.08 o 
  -1   0   5     1986.17     2470.23     75.76 o 
   1   0   5        4.34        6.33      0.48 o 
 -12   1   5        0.66        0.40      0.43 o 
 -11   1   5        7.00        7.45      0.44 o 
 -10   1   5       69.89       63.92      1.51 o 
  -9   1   5      213.27      243.11      6.13 o 
  -8   1   5        2.26        3.32      0.35 o 
  -7   1   5        2.35        3.09      0.32 o 
  -6   1   5        3.41        3.06      0.21 o 
  -5   1   5       39.78       59.16      1.15 o 
  -4   1   5       43.24       48.89      1.39 o 
  -3   1   5      267.03      291.13      6.84 o 
  -2   1   5       12.05        8.46      0.38 o 
  -1   1   5      567.76      670.95     15.08 o 
   1   1   5       40.19       50.59      1.50 o 
   2   1   5       59.76       51.01      2.14 o 
 -12   2   5       22.46       25.08      0.96 o 
 -11   2   5        0.85        0.64      0.30 o 
 -10   2   5       43.96       43.63      1.06 o 
  -9   2   5       66.86       78.85      1.62 o 
  -8   2   5      106.30      109.00      2.47 o 
  -7   2   5       20.97       21.46      0.72 o 
  -6   2   5        6.15        7.60      0.28 o 
  -5   2   5       34.36       35.80      0.79 o 
  -4   2   5      224.55      219.15      7.43 o 
  -3   2   5     1767.55     1896.75     41.89 o 
  -2   2   5     1508.62     1650.35     36.34 o 
  -1   2   5     1294.68     1446.34     31.81 o 
   0   2   5      628.55      746.04     16.95 o 
   1   2   5       20.56       20.13      0.99 o 
   2   2   5      169.83      185.39      6.23 o 
   3   2   5      191.25      200.51      7.35 o 
 -12   3   5        4.34        6.40      0.55 o 
 -11   3   5        6.90        9.72      0.58 o 
 -10   3   5       19.01       21.68      0.70 o 
  -9   3   5      108.33       97.14      2.02 o 
  -8   3   5      320.86      342.51      7.05 o 
  -7   3   5       19.98       23.13      0.85 o 
  -6   3   5      191.18      194.96      4.03 o 
  -5   3   5       53.10       60.34      1.13 o 
  -4   3   5      520.81      557.56     10.38 o 
  -3   3   5     1373.67     1574.38     34.67 o 
  -2   3   5     2479.36     2710.26     58.99 o 
  -1   3   5        0.49        5.86      0.46 o 
   0   3   5     1004.15     1056.08     33.50 o 
   1   3   5      132.01      143.32      2.89 o 
   2   3   5        5.08        7.43      0.46 o 
   3   3   5       22.19       28.25      1.48 o 
   4   3   5       44.13       36.48      1.25 o 
   5   3   5        0.46        0.39      0.53 o 
 -11   4   5        0.18        1.13      0.25 o 
 -10   4   5      205.54      200.68      3.71 o 
  -9   4   5      438.33      449.18      7.83 o 
  -8   4   5      196.03      198.53      3.69 o 
  -7   4   5        0.81        1.81      0.31 o 
  -6   4   5       85.99       80.35      1.77 o 
  -5   4   5       27.61       35.75      0.83 o 
  -4   4   5       33.06       34.74      1.05 o 
  -3   4   5      474.15      529.58     17.01 o 
  -2   4   5        6.07        7.47      0.43 o 
  -1   4   5       49.91       67.52      2.52 o 
   0   4   5       81.46       99.66      2.20 o 
   1   4   5      208.79      192.44      3.92 o 
   2   4   5      598.46      594.66     11.36 o 
   3   4   5       55.66       61.31      1.89 o 
   4   4   5       30.48       44.43      1.48 o 
   5   4   5        0.03        0.85      0.65 o 
   7   4   5       11.16       11.97      1.04 o 
 -11   5   5       18.25       19.63      0.57 o 
 -10   5   5        7.16        6.83      0.41 o 
  -9   5   5       10.31       17.80      0.71 o 
  -8   5   5      402.99      398.21      6.82 o 
  -7   5   5       10.65       11.62      0.48 o 
  -6   5   5        3.34        3.75      0.27 o 
  -5   5   5      423.33      434.17      8.38 o 
  -4   5   5       93.04       97.33      1.92 o 
  -3   5   5      944.07      972.13     13.88 o 
  -2   5   5      210.37      204.54      3.71 o 
  -1   5   5      134.28      120.05      1.87 o 
   0   5   5      555.28      523.15      7.90 o 
   1   5   5       16.24       13.05      0.44 o 
   2   5   5      329.34      343.19      6.87 o 
   3   5   5      151.97      153.17      4.15 o 
   4   5   5      209.13      230.41      5.86 o 
   5   5   5       29.18       28.05      1.47 o 
   6   5   5        3.20        5.65      0.73 o 
   7   5   5       15.68       12.83      0.66 o 
 -11   6   5       10.27       12.75      0.45 o 
 -10   6   5       30.42       32.38      0.85 o 
  -9   6   5       11.54       12.52      0.61 o 
  -8   6   5       61.87       59.86      1.31 o 
  -7   6   5        7.91        8.95      0.43 o 
  -6   6   5       68.41       62.96      1.91 o 
  -5   6   5      476.95      485.84      8.19 o 
  -4   6   5      209.22      207.21      3.35 o 
  -3   6   5      816.80      830.32     10.32 o 
  -2   6   5     1672.94     1666.68     20.19 o 
  -1   6   5     2116.52     2095.74     25.13 o 
   0   6   5      133.49      123.75      1.99 o 
   1   6   5        0.40        0.95      0.23 o 
   2   6   5       69.60       59.98      1.45 o 
   3   6   5      174.99      150.29      3.90 o 
   4   6   5      252.25      248.90      8.71 o 
   5   6   5        4.89        6.95      0.78 o 
   6   6   5        0.25        0.76      0.47 o 
   7   6   5        4.98        4.43      0.38 o 
 -11   7   5       32.79       30.07      0.75 o 
 -10   7   5       58.24       59.69      1.31 o 
  -9   7   5      316.93      314.14      6.49 o 
  -8   7   5       64.95       74.67      1.59 o 
  -7   7   5       19.78       23.23      0.80 o 
  -6   7   5       10.89       14.02      0.53 o 
  -5   7   5      702.60      679.97     11.26 o 
  -4   7   5      397.56      383.10      5.87 o 
  -3   7   5       26.43       28.12      0.58 o 
  -2   7   5     1271.72     1254.59     16.66 o 
  -1   7   5      151.68      146.95      2.28 o 
   0   7   5        6.33        5.09      0.29 o 
   1   7   5       52.56       51.47      1.32 o 
   2   7   5       66.89       61.09      1.91 o 
   3   7   5       17.11       20.75      0.90 o 
   4   7   5        6.58        4.69      0.70 o 
   5   7   5       64.35       73.49      2.96 o 
   6   7   5       11.34       10.12      0.51 o 
   7   7   5       33.89       27.24      1.60 o 
 -11   8   5        2.02        1.85      0.32 o 
 -10   8   5        2.80        2.32      0.31 o 
  -9   8   5        2.76        5.35      0.44 o 
  -8   8   5       16.86       12.94      0.57 o 
  -7   8   5      237.24      226.77      4.76 o 
  -6   8   5      478.71      451.56      7.78 o 
  -5   8   5       13.45        9.32      0.43 o 
  -4   8   5      128.72      132.44      2.23 o 
  -3   8   5        3.00        6.58      0.30 o 
  -2   8   5      710.54      650.32      9.81 o 
  -1   8   5      608.51      613.85      8.45 o 
   0   8   5       28.28       28.73      0.67 o 
   1   8   5      147.71      127.88      2.87 o 
   2   8   5       12.56       10.05      0.67 o 
   3   8   5      120.56      102.57      3.09 o 
   4   8   5        2.25        3.63      0.66 o 
   5   8   5       20.95       19.79      0.76 o 
   6   8   5        6.40        3.88      0.47 o 
   7   8   5        0.00        0.70      0.41 o 
 -11   9   5       35.78       28.05      1.08 o 
 -10   9   5       71.76       68.63      1.77 o 
  -9   9   5       13.34        9.73      0.51 o 
  -8   9   5       21.27       22.32      0.78 o 
  -7   9   5      122.59      110.99      2.31 o 
  -6   9   5       14.22       14.66      0.52 o 
  -5   9   5        7.29        6.29      0.35 o 
  -4   9   5      117.29      128.89      2.55 o 
  -3   9   5     1054.73     1043.15     13.85 o 
  -2   9   5       74.40       72.61      1.36 o 
  -1   9   5      524.34      479.63      8.07 o 
   0   9   5       22.28       26.30      0.72 o 
   1   9   5       20.62       14.71      0.68 o 
   2   9   5        5.36        6.65      0.50 o 
   3   9   5      190.69      183.56      4.91 o 
   4   9   5       21.93       23.29      1.00 o 
   5   9   5        0.92        1.73      0.43 o 
   6   9   5        1.64        1.65      0.40 o 
 -10  10   5        6.87        3.53      0.39 o 
  -9  10   5       16.59       13.95      0.64 o 
  -8  10   5       97.00       85.99      2.14 o 
  -7  10   5        6.92        7.85      0.42 o 
  -6  10   5       14.79       16.23      0.56 o 
  -5  10   5       52.15       49.11      1.07 o 
  -4  10   5       67.60       60.97      1.19 o 
  -3  10   5       38.25       35.77      0.80 o 
  -2  10   5      157.84      152.15      2.79 o 
  -1  10   5        0.13        1.28      0.27 o 
   0  10   5       22.65       22.02      0.63 o 
   1  10   5      151.36      138.41      2.66 o 
   2  10   5      130.32      124.64      2.35 o 
   3  10   5        0.01        0.66      0.39 o 
   4  10   5       46.46       43.71      1.42 o 
   5  10   5       31.38       27.31      1.01 o 
   6  10   5       28.39       25.29      0.93 o 
 -10  11   5        1.56        1.19      0.35 o 
  -9  11   5      119.96      129.63      3.15 o 
  -8  11   5       18.37       17.41      0.61 o 
  -7  11   5        2.03        3.19      0.34 o 
  -6  11   5        2.64        4.01      0.33 o 
  -5  11   5       89.37       88.42      1.85 o 
  -4  11   5       16.92       17.24      0.50 o 
  -3  11   5      286.32      279.50      4.49 o 
  -2  11   5        0.10        0.65      0.30 o 
  -1  11   5       27.82       22.84      0.62 o 
   0  11   5      138.54      122.59      2.40 o 
   1  11   5      348.42      314.36      6.21 o 
   2  11   5        7.96        8.60      0.47 o 
   3  11   5        3.56        3.84      0.45 o 
   4  11   5       21.30       15.57      0.81 o 
   5  11   5        6.58        6.08      0.55 o 
   6  11   5        1.61        2.23      0.38 o 
 -10  12   5        0.78        2.07      0.36 o 
  -9  12   5       61.32       64.77      2.28 o 
  -8  12   5       23.72       23.12      0.74 o 
  -7  12   5       49.41       45.27      1.12 o 
  -6  12   5       29.28       23.63      0.71 o 
  -5  12   5        0.89        0.50      0.29 o 
  -4  12   5      130.52      122.01      2.24 o 
  -3  12   5      823.05      787.92     11.83 o 
  -2  12   5      898.70      840.05     13.99 o 
  -1  12   5      121.82      111.99      2.25 o 
   0  12   5       84.87       76.12      1.86 o 
   1  12   5        3.85        4.60      0.51 o 
   2  12   5       63.88       60.21      1.40 o 
   3  12   5      134.53      124.84      2.89 o 
   4  12   5       62.31       49.46      1.57 o 
   5  12   5       69.73       59.98      1.88 o 
 -10  13   5       31.81       38.19      1.69 o 
  -9  13   5       17.61       19.56      0.77 o 
  -8  13   5        0.25        1.44      0.32 o 
  -7  13   5       35.88       35.55      0.90 o 
  -6  13   5        0.02        0.33      0.28 o 
  -5  13   5       53.26       49.36      1.20 o 
  -4  13   5        0.00        0.90      0.29 o 
  -3  13   5       90.26       93.84      1.84 o 
  -2  13   5      225.46      218.26      3.62 o 
  -1  13   5      125.73      126.70      2.54 o 
   0  13   5       14.37       13.51      0.80 o 
   1  13   5       55.98       58.83      1.38 o 
   2  13   5        1.24        0.72      0.37 o 
   3  13   5        7.60        6.40      0.47 o 
   4  13   5      195.36      194.87      5.33 o 
   5  13   5       14.42       15.88      0.76 o 
  -9  14   5        2.94        2.30      0.32 o 
  -8  14   5       30.69       28.99      0.85 o 
  -7  14   5       32.52       27.67      0.81 o 
  -6  14   5        9.62        9.23      0.46 o 
  -5  14   5       15.29       14.39      0.62 o 
  -4  14   5       17.36       16.12      0.66 o 
  -3  14   5        0.19        0.88      0.30 o 
  -2  14   5       12.69       12.64      0.49 o 
  -1  14   5       10.21       11.12      0.51 o 
   0  14   5       41.00       43.68      1.50 o 
   1  14   5      120.59      121.50      2.40 o 
   2  14   5        2.61        4.10      0.45 o 
   3  14   5      160.98      154.89      3.40 o 
   4  14   5       54.60       54.36      1.68 o 
   5  14   5        1.64        0.79      0.49 o 
  -9  15   5        7.25       10.33      0.87 o 
  -8  15   5        0.09        0.20      0.30 o 
  -7  15   5       38.33       35.87      1.15 o 
  -6  15   5        9.07       12.21      0.58 o 
  -5  15   5        8.14        7.49      0.52 o 
  -4  15   5        5.46        6.51      0.44 o 
  -3  15   5       32.01       29.31      0.84 o 
  -2  15   5        0.09        1.18      0.33 o 
  -1  15   5       71.87       70.35      1.63 o 
   0  15   5        0.01       -0.78      0.52 o 
   1  15   5       45.28       51.16      1.94 o 
   2  15   5       25.27       29.32      0.99 o 
   3  15   5       58.08       59.21      1.53 o 
   4  15   5        0.79        0.90      0.36 o 
  -8  16   5        3.83        5.46      0.38 o 
  -7  16   5        0.82       -0.12      0.33 o 
  -6  16   5        1.08        0.89      0.38 o 
  -5  16   5       97.50       95.20      2.37 o 
  -4  16   5      166.02      156.80      3.56 o 
  -3  16   5       42.40       46.52      1.22 o 
  -2  16   5        0.01        1.11      0.31 o 
  -1  16   5       67.73       71.76      1.86 o 
   0  16   5        7.45        8.97      0.77 o 
   1  16   5       38.72       41.35      1.55 o 
   3  16   5        8.67        9.22      0.51 o 
   4  16   5        0.76        1.57      0.49 o 
  -7  17   5       38.33       41.14      1.11 o 
  -6  17   5        0.01        0.16      0.34 o 
  -5  17   5       27.98       31.62      1.05 o 
  -4  17   5       28.64       30.51      0.98 o 
  -3  17   5       62.70       75.45      1.72 o 
  -2  17   5      165.40      175.53      3.22 o 
  -1  17   5       60.67       76.90      2.47 o 
   0  17   5        5.80        4.87      0.62 o 
   1  17   5       80.24       95.64      3.51 o 
   2  17   5        4.34        5.71      0.59 o 
   3  17   5        5.69        3.72      0.47 o 
  -7  18   5        2.89        1.39      0.53 o 
  -6  18   5        0.30        0.79      0.30 o 
  -5  18   5        0.01        0.36      0.34 o 
  -4  18   5        5.83        7.96      0.50 o 
  -3  18   5       13.80       12.23      0.53 o 
  -2  18   5        0.00        1.12      0.50 o 
  -1  18   5        0.03       -0.66      0.78 o 
   0  18   5       12.80       17.58      0.93 o 
   1  18   5       22.31       23.31      1.12 o 
   2  18   5       17.20       16.74      0.86 o 
  -6  19   5       19.07       14.68      0.77 o 
  -5  19   5        3.43        3.01      0.53 o 
  -4  19   5        3.59        3.22      0.37 o 
  -3  19   5        0.33       -0.17      0.24 o 
  -2  19   5        5.32       10.40      1.03 o 
  -1  19   5        0.62        0.36      0.74 o 
   0  19   5        0.80        3.73      0.85 o 
   1  19   5       78.47       89.69      2.46 o 
  -4  20   5        8.93        8.48      0.57 o 
  -2  20   5        0.10        0.50      0.53 o 
  -1  20   5        9.01       10.16      1.06 o 
   0  20   5       75.92       77.57      3.26 o 
 -12   0   6       10.40       14.44      1.38 o 
 -10   0   6        7.42       11.05      0.73 o 
  -8   0   6      291.40      308.49     10.74 o 
  -6   0   6       23.95       33.05      0.89 o 
  -4   0   6      212.65      226.50      5.50 o 
  -2   0   6      624.40      559.68     13.22 o 
   0   0   6      226.65      280.71      9.91 o 
 -12   1   6        0.49        0.55      0.36 o 
 -11   1   6       23.18       20.58      0.73 o 
 -10   1   6      132.09      114.58      2.62 o 
  -9   1   6      140.40      153.28      3.98 o 
  -8   1   6      446.18      470.22     11.35 o 
  -7   1   6       54.87       59.64      1.72 o 
  -6   1   6      201.00      216.42      3.05 o 
  -5   1   6       35.63       37.68      0.78 o 
  -4   1   6       19.04       22.66      0.73 o 
  -3   1   6       29.46       34.26      0.76 o 
  -2   1   6        4.40        3.15      0.19 o 
  -1   1   6      499.98      505.23      9.69 o 
   0   1   6      194.29      232.94      4.61 o 
   1   1   6       28.15       29.39      1.11 o 
 -12   2   6        3.54        3.12      0.48 o 
 -11   2   6        7.00        3.99      0.37 o 
 -10   2   6       26.56       24.39      0.87 o 
  -9   2   6      367.69      339.31      6.89 o 
  -8   2   6        0.00        1.68      0.50 o 
  -7   2   6        5.21        3.98      0.33 o 
  -6   2   6      137.18      150.07      2.26 o 
  -5   2   6       19.02       29.71      0.58 o 
  -4   2   6      470.39      453.50      7.90 o 
  -3   2   6      430.75      472.12      9.43 o 
  -2   2   6      231.88      247.85      5.15 o 
  -1   2   6        9.93        9.82      0.41 o 
   0   2   6      345.39      331.48      6.41 o 
   1   2   6      228.26      235.55      8.70 o 
   4   2   6       18.62       15.83      1.09 o 
 -12   3   6       10.28        8.54      0.87 o 
 -11   3   6        1.00        1.41      0.33 o 
 -10   3   6      189.97      200.48      4.39 o 
  -9   3   6       55.23       45.63      1.11 o 
  -8   3   6      776.22      841.53     15.78 o 
  -7   3   6       30.37       32.39      0.87 o 
  -6   3   6       67.35       62.37      1.30 o 
  -5   3   6       49.47       47.96      0.95 o 
  -4   3   6       73.66       77.63      1.42 o 
  -3   3   6        1.87        5.37      0.23 o 
  -2   3   6      943.26      933.11     15.38 o 
  -1   3   6      133.25      151.86      2.53 o 
   0   3   6      398.31      402.55      6.63 o 
   1   3   6      184.85      192.61      4.72 o 
   4   3   6       21.26       25.17      1.63 o 
 -12   4   6       40.40       40.93      1.94 o 
 -11   4   6       69.07       75.48      1.74 o 
 -10   4   6       80.23       89.71      1.91 o 
  -9   4   6        1.21        3.25      0.35 o 
  -8   4   6      133.61      145.70      2.81 o 
  -7   4   6       14.66       19.13      0.69 o 
  -6   4   6       11.56       10.98      0.58 o 
  -5   4   6        6.68        7.09      0.29 o 
  -4   4   6      529.06      543.31      8.13 o 
  -3   4   6        0.05        0.87      0.18 o 
  -2   4   6       79.95       72.71      1.23 o 
  -1   4   6      596.93      605.07      8.28 o 
   0   4   6       28.70       24.07      0.63 o 
   1   4   6      263.04      274.50      6.69 o 
   2   4   6       33.54       38.17      1.09 o 
   3   4   6       68.29       79.01      2.41 o 
   4   4   6      130.55      125.08      5.18 o 
 -11   5   6       23.60       20.90      0.73 o 
 -10   5   6        0.43        0.55      0.28 o 
  -9   5   6       92.52       78.71      1.72 o 
  -8   5   6       95.40       94.92      1.97 o 
  -7   5   6      153.59      170.97      4.54 o 
  -6   5   6       12.88       12.52      0.59 o 
  -5   5   6      113.96      109.14      1.93 o 
  -4   5   6       24.16       38.89      0.73 o 
  -3   5   6      135.39      140.38      2.07 o 
  -2   5   6       30.75       31.58      0.62 o 
  -1   5   6       77.28       84.76      1.36 o 
   0   5   6      150.84      134.27      2.27 o 
   1   5   6       90.02       83.80      2.04 o 
   2   5   6      321.84      340.49      6.87 o 
   3   5   6        2.75        3.62      0.45 o 
   4   5   6       17.07       14.08      1.09 o 
   6   5   6        5.49        8.77      0.81 o 
 -11   6   6       15.41       11.49      0.55 o 
 -10   6   6       61.00       64.30      1.46 o 
  -9   6   6       19.99       23.04      0.76 o 
  -8   6   6       30.04       24.17      0.74 o 
  -7   6   6        4.65        2.92      0.43 o 
  -6   6   6      337.01      324.16      7.98 o 
  -5   6   6       72.61       78.81      1.61 o 
  -4   6   6        0.25        0.71      0.18 o 
  -3   6   6        9.31       10.63      0.31 o 
  -2   6   6        2.70        1.01      0.18 o 
  -1   6   6      312.37      321.02      4.60 o 
   0   6   6        1.74        2.27      0.30 o 
   1   6   6       86.36       72.17      1.75 o 
   2   6   6        2.64        5.42      0.46 o 
   3   6   6      192.66      183.57      6.60 o 
   4   6   6       74.36       74.30      3.08 o 
   6   6   6        3.41        4.46      0.58 o 
 -11   7   6        2.83        3.87      0.39 o 
 -10   7   6       93.77       90.95      2.13 o 
  -9   7   6        2.09        5.32      0.39 o 
  -8   7   6      401.37      383.32      7.78 o 
  -7   7   6      312.46      285.66      7.30 o 
  -6   7   6       63.26       66.12      2.04 o 
  -5   7   6        1.46        1.82      0.26 o 
  -4   7   6      262.56      252.59      4.08 o 
  -3   7   6       16.94       13.34      0.38 o 
  -2   7   6      271.03      252.46      3.81 o 
  -1   7   6       11.47       10.35      0.47 o 
   0   7   6       27.58       35.14      1.19 o 
   1   7   6       98.71       88.11      2.55 o 
   2   7   6      446.00      448.78     10.78 o 
   3   7   6        0.70        1.79      0.63 o 
   4   7   6        0.44        0.48      0.55 o 
   5   7   6        0.25        0.18      0.38 o 
   6   7   6        1.13        2.84      0.60 o 
 -11   8   6        0.03        0.71      0.35 o 
 -10   8   6        4.48        5.92      0.53 o 
  -9   8   6       13.14       14.08      0.60 o 
  -8   8   6      145.17      145.40      3.29 o 
  -7   8   6      382.63      361.52      7.39 o 
  -6   8   6        0.38        0.91      0.31 o 
  -5   8   6      198.58      206.66      3.77 o 
  -4   8   6       74.57       61.22      1.37 o 
  -3   8   6       34.29       25.15      0.65 o 
  -2   8   6     1122.01     1030.24     16.75 o 
  -1   8   6        6.41        6.75      0.45 o 
   0   8   6       12.20        8.12      0.62 o 
   1   8   6      231.30      227.12      5.51 o 
   2   8   6        0.28        0.83      0.47 o 
   3   8   6        6.29        8.14      0.83 o 
   4   8   6       33.27       30.11      1.66 o 
   5   8   6        5.86        4.71      0.45 o 
   6   8   6        0.01        0.90      0.45 o 
 -11   9   6        0.31        0.49      0.43 o 
  -9   9   6      259.58      254.44      5.64 o 
  -8   9   6       68.70       64.76      1.73 o 
  -7   9   6      264.62      248.41      5.34 o 
  -6   9   6       51.35       50.85      1.17 o 
  -5   9   6       46.20       41.63      1.00 o 
  -4   9   6        0.14        0.29      0.25 o 
  -3   9   6        1.58        1.92      0.29 o 
  -2   9   6      156.53      142.34      2.76 o 
  -1   9   6      224.80      199.27      4.26 o 
   0   9   6      226.31      213.21      4.47 o 
   1   9   6       20.52       24.33      1.09 o 
   2   9   6      375.39      372.44      8.89 o 
   3   9   6       25.71       28.81      0.91 o 
   4   9   6      264.25      243.74      6.17 o 
   5   9   6       23.03       19.13      0.88 o 
 -10  10   6       34.03       38.55      1.46 o 
  -9  10   6        7.87       13.70      0.68 o 
  -8  10   6        1.18        1.89      0.40 o 
  -7  10   6       78.37       75.34      1.66 o 
  -6  10   6       54.94       46.86      1.10 o 
  -5  10   6       22.93       21.42      0.60 o 
  -4  10   6      322.50      308.52      5.66 o 
  -3  10   6      251.03      228.85      4.28 o 
  -2  10   6      180.04      173.98      3.34 o 
  -1  10   6      195.78      180.27      3.92 o 
   0  10   6       48.21       41.04      1.43 o 
   1  10   6      220.05      200.01      4.23 o 
   2  10   6      122.98      120.36      2.67 o 
   3  10   6       98.37       98.58      2.37 o 
   4  10   6        5.11        4.12      0.54 o 
   5  10   6       19.75       14.95      0.72 o 
 -10  11   6        0.25        0.91      0.41 o 
  -9  11   6       51.43       51.34      1.42 o 
  -8  11   6      170.73      151.15      3.60 o 
  -7  11   6       44.56       38.80      1.02 o 
  -6  11   6       18.75       16.82      0.61 o 
  -5  11   6       96.08       90.03      1.73 o 
  -4  11   6        5.48        4.58      0.40 o 
  -3  11   6        8.36       10.35      0.47 o 
  -2  11   6       96.67       93.57      1.90 o 
  -1  11   6      356.32      341.98      7.02 o 
   0  11   6       77.60       70.47      2.13 o 
   1  11   6      233.47      226.14      4.68 o 
   2  11   6       24.18       22.79      0.79 o 
   3  11   6      164.29      170.54      3.87 o 
   4  11   6       78.99       75.53      2.29 o 
   5  11   6        3.73        6.29      0.45 o 
 -10  12   6       16.88       17.78      0.72 o 
  -9  12   6       43.19       36.75      1.25 o 
  -8  12   6       54.33       67.41      1.81 o 
  -7  12   6        8.22       10.51      0.49 o 
  -6  12   6        6.27        4.05      0.35 o 
  -5  12   6      132.05      124.91      2.29 o 
  -4  12   6       17.86       18.19      0.65 o 
  -3  12   6       18.67       15.72      0.53 o 
  -2  12   6      784.08      737.62     12.46 o 
  -1  12   6       66.34       63.81      1.72 o 
   0  12   6      129.85      122.93      3.51 o 
   1  12   6       49.78       48.15      1.36 o 
   2  12   6       40.00       40.24      1.13 o 
   3  12   6        5.20        5.42      0.45 o 
   4  12   6      110.85      101.36      2.88 o 
  -9  13   6        6.68        6.66      0.48 o 
  -8  13   6       57.72       54.60      1.61 o 
  -7  13   6        8.71        9.29      0.47 o 
  -6  13   6       12.61       12.17      0.53 o 
  -5  13   6        4.56        6.67      0.49 o 
  -4  13   6       46.74       47.55      1.21 o 
  -3  13   6      167.21      151.93      2.75 o 
  -2  13   6       54.93       55.74      1.23 o 
  -1  13   6       16.37       16.76      0.73 o 
   0  13   6       45.77       48.96      1.63 o 
   1  13   6      430.84      431.20     10.60 o 
   2  13   6       42.46       45.98      1.30 o 
   3  13   6        2.65        6.58      0.45 o 
   4  13   6       18.23       18.96      0.85 o 
  -9  14   6        6.98        4.84      0.52 o 
  -8  14   6        1.01        1.24      0.39 o 
  -7  14   6       53.94       52.92      1.51 o 
  -6  14   6        5.00        3.47      0.37 o 
  -5  14   6        0.07        0.92      0.33 o 
  -4  14   6        6.38        8.28      0.48 o 
  -3  14   6        7.33        6.62      0.46 o 
  -2  14   6       11.11       10.97      0.48 o 
  -1  14   6      113.49      110.55      3.18 o 
   0  14   6       30.16       23.82      1.15 o 
   1  14   6       45.66       53.61      1.90 o 
   2  14   6        0.12        0.31      0.33 o 
   3  14   6       20.01       21.41      0.75 o 
   4  14   6       51.42       38.23      1.70 o 
  -8  15   6        7.31        7.98      0.62 o 
  -7  15   6        1.97        2.34      0.42 o 
  -6  15   6       17.26       13.09      0.64 o 
  -5  15   6       11.17       10.44      0.57 o 
  -4  15   6       39.57       39.04      1.05 o 
  -3  15   6      110.55      115.87      2.44 o 
  -2  15   6       42.98       39.25      1.00 o 
  -1  15   6       16.78       14.17      0.87 o 
   0  15   6       36.30       39.05      1.57 o 
   1  15   6       35.03       37.19      1.41 o 
   2  15   6        6.96        9.39      0.73 o 
   3  15   6       11.20        8.61      0.62 o 
  -8  16   6        0.05        1.32      0.38 o 
  -7  16   6        0.05       -0.13      0.32 o 
  -6  16   6       14.23       18.18      0.74 o 
  -5  16   6       24.97       25.86      0.93 o 
  -4  16   6        9.81       13.00      0.54 o 
  -3  16   6        6.38        6.24      0.42 o 
  -2  16   6        3.05        5.52      0.46 o 
  -1  16   6        1.53        0.69      0.50 o 
   0  16   6      114.70      117.72      3.60 o 
   1  16   6       55.34       56.98      2.05 o 
   2  16   6       47.86       42.51      1.56 o 
   3  16   6        0.00        0.87      0.45 o 
  -7  17   6        3.66        3.01      0.36 o 
  -6  17   6        4.03        3.13      0.39 o 
  -5  17   6        0.61        2.32      0.40 o 
  -4  17   6        8.78       11.96      0.53 o 
  -3  17   6       38.58       40.59      1.06 o 
  -2  17   6        2.26        1.22      0.78 o 
  -1  17   6        3.87        2.10      0.61 o 
   0  17   6       42.06       49.47      1.87 o 
   1  17   6        0.41        0.93      0.50 o 
   2  17   6        3.35        2.78      0.40 o 
  -7  18   6        5.52        6.03      0.72 o 
  -6  18   6       25.03       27.35      0.88 o 
  -5  18   6        5.17        5.01      0.43 o 
  -4  18   6       18.67       22.43      0.82 o 
  -3  18   6       17.50       23.45      0.99 o 
  -2  18   6        1.98        0.10      0.65 o 
  -1  18   6       14.87       16.90      1.17 o 
   0  18   6       58.20       58.68      2.10 o 
   1  18   6        0.08        0.31      0.28 o 
  -5  19   6       10.97       10.98      0.62 o 
  -4  19   6        2.02        1.76      0.36 o 
  -3  19   6        0.87        1.54      0.52 o 
  -2  19   6       14.24       13.62      1.06 o 
  -1  19   6       10.40       12.24      1.04 o 
   0  19   6       20.55       25.91      1.53 o 
 -11   0   7       14.14       18.62      0.84 o 
  -9   0   7        8.18        3.73      0.78 o 
  -5   0   7        0.23        0.22      0.51 o 
  -3   0   7      139.15      144.38      5.71 o 
  -1   0   7      616.09      589.21     19.87 o 
   1   0   7       87.54       85.37      3.52 o 
 -12   1   7        6.30        4.14      0.79 o 
 -11   1   7        2.86        2.58      0.31 o 
 -10   1   7      108.83      112.90      2.70 o 
  -9   1   7      179.55      193.14      5.22 o 
  -8   1   7      575.74      655.22     16.18 o 
  -7   1   7       20.22       24.20      1.06 o 
  -6   1   7        1.03        1.05      0.23 o 
  -5   1   7       16.19       12.20      0.48 o 
  -4   1   7      335.41      365.34      6.11 o 
  -3   1   7        0.57        1.52      0.35 o 
  -2   1   7      790.31      862.31     19.75 o 
  -1   1   7      164.38      169.62      4.53 o 
   0   1   7       12.89       18.75      0.82 o 
   1   1   7      365.48      390.79     13.58 o 
   4   1   7        0.07        0.15      0.53 o 
 -12   2   7        1.79        2.01      0.65 o 
 -11   2   7        9.94       12.75      0.54 o 
 -10   2   7      288.54      286.31      6.02 o 
  -9   2   7      216.64      202.66      4.61 o 
  -8   2   7      691.11      754.87     26.17 o 
  -7   2   7       74.28       71.59      2.18 o 
  -6   2   7      181.16      178.90      3.90 o 
  -5   2   7       49.25       45.24      1.21 o 
  -4   2   7       31.70       31.81      0.83 o 
  -3   2   7      162.12      155.39      2.83 o 
  -2   2   7      424.32      437.35      8.43 o 
  -1   2   7        0.62        1.86      0.44 o 
   0   2   7       24.95       31.28      1.25 o 
   1   2   7        1.14        2.32      0.71 o 
   3   2   7      173.70      192.04      7.26 o 
   4   2   7      110.66      123.85      4.82 o 
 -12   3   7        0.60       -0.02      0.56 o 
 -11   3   7       35.10       39.15      1.03 o 
 -10   3   7        1.95        1.52      0.36 o 
  -9   3   7        1.85        2.41      0.34 o 
  -8   3   7        4.82       10.38      0.83 o 
  -7   3   7      342.35      364.68      9.12 o 
  -6   3   7      210.63      212.22      3.88 o 
  -5   3   7      111.84      109.16      2.21 o 
  -4   3   7      143.08      138.70      2.37 o 
  -3   3   7       66.17       69.04      1.32 o 
  -2   3   7      249.29      224.18      4.00 o 
  -1   3   7      229.16      238.12      6.17 o 
   0   3   7       60.77       66.43      1.98 o 
   1   3   7       13.48        8.84      0.98 o 
   2   3   7       97.38      119.92      4.79 o 
   3   3   7       45.89       51.93      2.57 o 
   4   3   7       61.89       71.61      3.23 o 
 -11   4   7        7.47        9.45      0.85 o 
 -10   4   7      149.38      158.44      4.10 o 
  -9   4   7       31.12       29.20      0.98 o 
  -8   4   7      112.63      116.56      3.43 o 
  -7   4   7      190.86      206.26      5.27 o 
  -6   4   7      557.11      580.57      9.74 o 
  -5   4   7       17.01       19.25      0.59 o 
  -4   4   7        0.08        0.74      0.25 o 
  -3   4   7       47.27       56.46      1.04 o 
  -2   4   7       41.52       32.28      0.67 o 
  -1   4   7      108.14      103.84      1.79 o 
   0   4   7       15.19       14.16      0.60 o 
   1   4   7        1.95        4.34      0.55 o 
   2   4   7     1444.78     1470.63     48.70 o 
   3   4   7       62.68       54.23      3.06 o 
 -11   5   7       12.56       12.85      0.90 o 
 -10   5   7        2.85        3.14      0.40 o 
  -9   5   7       37.66       31.55      1.00 o 
  -8   5   7        0.34        0.52      0.39 o 
  -7   5   7      243.05      266.77      7.40 o 
  -6   5   7      118.54      121.86      2.67 o 
  -5   5   7        6.64        8.54      0.40 o 
  -4   5   7      340.52      319.02      6.46 o 
  -3   5   7       51.92       47.86      0.98 o 
  -2   5   7      297.50      294.13      4.23 o 
  -1   5   7       34.70       29.72      0.79 o 
   0   5   7      173.39      161.44      3.16 o 
   1   5   7      291.76      285.04      5.89 o 
   2   5   7      117.91      113.06      3.60 o 
 -11   6   7       22.42       32.29      1.66 o 
 -10   6   7       43.87       41.19      1.38 o 
  -9   6   7      137.68      134.29      3.20 o 
  -8   6   7      418.61      395.02     10.17 o 
  -7   6   7        0.57        1.38      0.41 o 
  -5   6   7       46.92       48.45      1.22 o 
  -4   6   7       43.90       43.77      0.93 o 
  -3   6   7       34.28       32.23      0.83 o 
  -2   6   7       52.34       50.83      1.13 o 
  -1   6   7      486.50      479.28      8.04 o 
   0   6   7       70.98       66.66      1.51 o 
   1   6   7        1.38        2.05      0.38 o 
   2   6   7      226.42      254.02      6.30 o 
   5   6   7       51.21       62.02      3.01 o 
 -11   7   7        3.85        4.07      0.59 o 
 -10   7   7        0.16        1.07      0.37 o 
  -9   7   7        9.35        9.14      0.51 o 
  -8   7   7       34.24       33.45      0.99 o 
  -7   7   7       43.14       47.10      1.49 o 
  -6   7   7        8.21       10.20      0.55 o 
  -5   7   7       17.16       20.73      0.69 o 
  -4   7   7        5.02        3.64      0.33 o 
  -3   7   7       46.33       44.95      1.08 o 
  -2   7   7      321.99      304.08      5.56 o 
  -1   7   7        0.71        2.00      0.39 o 
   0   7   7      117.35      122.32      3.36 o 
   1   7   7      353.60      380.84      9.20 o 
   2   7   7       22.51       21.70      0.98 o 
   3   7   7       27.16       30.63      1.61 o 
   5   7   7        3.56        3.17      0.64 o 
 -11   8   7       20.22       19.87      1.15 o 
 -10   8   7        2.36        5.16      0.48 o 
  -9   8   7      153.56      143.12      3.28 o 
  -8   8   7       18.37       19.49      0.78 o 
  -7   8   7       19.06       23.33      0.96 o 
  -6   8   7      250.86      251.53      6.38 o 
  -5   8   7        0.56        0.99      0.28 o 
  -4   8   7      101.75       90.30      2.19 o 
  -3   8   7        0.35        0.35      0.32 o 
  -2   8   7      268.24      251.12      5.39 o 
  -1   8   7        4.13        5.53      0.60 o 
   0   8   7       29.99       33.89      1.30 o 
   1   8   7       83.57       93.27      2.75 o 
   2   8   7       50.42       56.62      1.76 o 
   3   8   7      283.24      277.64      9.48 o 
   4   8   7       62.95       59.54      2.77 o 
   5   8   7        2.29        1.94      0.51 o 
 -10   9   7       19.68       20.44      0.96 o 
  -9   9   7       14.90       15.02      0.70 o 
  -8   9   7        3.25        2.94      0.38 o 
  -7   9   7      446.76      430.95      8.67 o 
  -6   9   7      185.07      190.65      4.08 o 
  -5   9   7        4.87        7.22      0.43 o 
  -4   9   7       43.68       43.66      1.32 o 
  -3   9   7      531.29      494.61      8.62 o 
  -2   9   7      233.79      213.65      4.46 o 
  -1   9   7      584.80      557.19     13.24 o 
   0   9   7       20.49       18.63      0.96 o 
   1   9   7        7.44        7.66      0.54 o 
   2   9   7       10.52       11.16      0.59 o 
   3   9   7        5.88        7.81      0.57 o 
   4   9   7       27.50       22.75      0.88 o 
 -10  10   7        1.19        1.67      0.42 o 
  -9  10   7        2.44        3.48      0.40 o 
  -8  10   7       73.16       72.89      1.82 o 
  -7  10   7      225.78      202.24      4.46 o 
  -6  10   7       80.17       93.17      1.95 o 
  -5  10   7       65.29       69.15      1.40 o 
  -4  10   7       59.06       52.99      1.44 o 
  -3  10   7       51.06       50.87      1.24 o 
  -2  10   7        4.85        4.35      0.41 o 
  -1  10   7      423.73      365.16      9.00 o 
   0  10   7       82.05       77.57      2.29 o 
   1  10   7      171.72      149.27      3.29 o 
   2  10   7      172.17      183.95      3.99 o 
   3  10   7      158.85      176.94      4.61 o 
   4  10   7       10.67        7.65      0.48 o 
 -10  11   7        2.15        4.40      0.49 o 
  -9  11   7        4.55        2.41      0.40 o 
  -8  11   7       21.33       17.08      0.72 o 
  -7  11   7      228.00      228.41      5.02 o 
  -6  11   7       70.45       75.19      1.70 o 
  -5  11   7        5.75        6.63      0.43 o 
  -4  11   7        0.69        2.08      0.38 o 
  -3  11   7        9.56       10.16      0.53 o 
  -2  11   7        3.06        3.12      0.42 o 
  -1  11   7      160.49      134.68      3.68 o 
   0  11   7        6.04        7.15      0.70 o 
   1  11   7       35.45       37.82      1.11 o 
   2  11   7        0.40        1.28      0.35 o 
   3  11   7       62.72       59.18      1.78 o 
   4  11   7       82.42       77.47      3.33 o 
 -10  12   7       41.29       30.75      1.55 o 
  -9  12   7        0.10        0.58      0.33 o 
  -8  12   7       49.90       57.15      1.59 o 
  -7  12   7       41.78       42.03      1.10 o 
  -6  12   7        0.28        1.38      0.39 o 
  -5  12   7        0.65        0.42      0.33 o 
  -4  12   7        2.67        1.18      0.38 o 
  -3  12   7       46.48       44.83      1.04 o 
  -2  12   7       57.25       54.32      1.37 o 
  -1  12   7        3.44        3.12      0.62 o 
   1  12   7       11.34       10.37      0.81 o 
   2  12   7       37.54       39.05      1.13 o 
   3  12   7       11.78        7.76      0.56 o 
  -9  13   7        4.09        3.31      0.47 o 
  -8  13   7       28.26       29.49      1.20 o 
  -7  13   7       30.78       31.94      1.02 o 
  -6  13   7       48.89       50.27      1.40 o 
  -5  13   7       11.98       14.69      0.54 o 
  -4  13   7        1.53        3.12      0.37 o 
  -3  13   7        3.23        2.94      0.38 o 
  -2  13   7        4.65        4.41      0.52 o 
   0  13   7      255.82      251.62      6.52 o 
   1  13   7       67.23       72.92      2.28 o 
   2  13   7        0.26        0.16      0.47 o 
   3  13   7        0.16       -0.04      0.50 o 
  -9  14   7        1.02        0.53      0.35 o 
  -8  14   7       43.73       46.67      1.80 o 
  -7  14   7      153.21      150.51      3.52 o 
  -6  14   7        1.38        1.77      0.41 o 
  -5  14   7        5.43        6.09      0.42 o 
  -4  14   7        0.62        0.01      0.32 o 
  -3  14   7        0.82        1.97      0.42 o 
  -2  14   7       37.44       31.21      1.04 o 
  -1  14   7        6.83        7.50      0.67 o 
   0  14   7       21.17       22.57      1.07 o 
   1  14   7       74.22       81.28      2.38 o 
   2  14   7        0.21        0.08      0.42 o 
  -8  15   7       28.40       38.98      1.46 o 
  -7  15   7       25.63       23.07      0.82 o 
  -6  15   7        2.48        2.41      0.41 o 
  -5  15   7        0.92        0.91      0.38 o 
  -4  15   7        0.39        1.81      0.32 o 
  -3  15   7       21.47       19.84      0.76 o 
  -2  15   7        6.09        7.89      0.68 o 
  -1  15   7       25.63       27.44      1.17 o 
   0  15   7        8.46       10.12      0.72 o 
   1  15   7       46.66       45.84      1.47 o 
   2  15   7        2.45        1.49      0.39 o 
  -8  16   7        0.73        2.03      0.54 o 
  -7  16   7        3.73        3.73      0.44 o 
  -6  16   7       20.66       21.15      0.78 o 
  -5  16   7        0.56        1.85      0.40 o 
  -4  16   7        5.12        7.68      0.43 o 
  -3  16   7        1.54        1.92      0.48 o 
  -2  16   7        0.24        1.00      0.71 o 
  -1  16   7        4.30        5.57      0.62 o 
   0  16   7        0.43        0.72      0.48 o 
   1  16   7       54.84       45.06      1.46 o 
  -7  17   7        6.01        6.37      0.52 o 
  -6  17   7        0.16        0.85      0.33 o 
  -5  17   7        0.28        0.20      0.31 o 
  -4  17   7        7.64        9.52      0.52 o 
  -3  17   7        0.96        1.02      0.77 o 
  -2  17   7       23.13       22.21      1.60 o 
  -1  17   7        7.75        6.75      0.98 o 
   0  17   7        3.01        3.31      0.48 o 
   1  17   7        1.93        3.30      0.59 o 
  -6  18   7        0.19        0.12      0.43 o 
  -5  18   7        1.79        2.75      0.40 o 
  -3  18   7        1.12        2.10      0.57 o 
  -2  18   7        0.60        1.06      0.62 o 
  -1  18   7        0.09       -0.04      0.43 o 
   0  18   7       16.54       17.89      1.06 o 
 -10   0   8      111.80      129.17      5.23 o 
  -6   0   8      413.82      393.38     14.40 o 
  -4   0   8        5.83        6.45      0.76 o 
  -2   0   8       67.17       73.55      3.14 o 
   0   0   8      104.78      106.16      4.57 o 
   4   0   8       78.67       89.82      3.52 o 
 -11   1   8       16.25       15.15      0.70 o 
 -10   1   8       24.58       21.28      1.33 o 
  -7   1   8       32.74       41.10      1.51 o 
  -6   1   8     1440.98     1420.30     32.40 o 
  -5   1   8       14.02       15.36      0.79 o 
  -4   1   8      125.18      121.52      2.61 o 
  -3   1   8        4.02        4.51      0.56 o 
  -2   1   8       11.50        7.10      0.62 o 
  -1   1   8      193.44      189.76      5.00 o 
   0   1   8      229.61      210.44      5.74 o 
   1   1   8       16.70       17.14      1.16 o 
   3   1   8        1.99        1.38      0.60 o 
   4   1   8       16.10       13.06      0.67 o 
 -11   2   8       23.77       24.67      1.01 o 
 -10   2   8       48.52       50.90      2.48 o 
  -9   2   8       38.31       48.14      2.26 o 
  -7   2   8       64.96       64.39      2.14 o 
  -6   2   8      266.38      259.03      6.51 o 
  -5   2   8      141.69      127.25      3.40 o 
  -4   2   8        0.32        0.50      0.32 o 
  -3   2   8      316.26      315.39      6.57 o 
  -2   2   8       78.76       69.50      2.13 o 
  -1   2   8      142.69      144.90      3.96 o 
   0   2   8       32.10       37.77      1.42 o 
   1   2   8      228.97      243.06      8.90 o 
   2   2   8      115.81      126.65      5.75 o 
   3   2   8      103.38      108.74      4.75 o 
   4   2   8       20.84       24.08      1.41 o 
 -11   3   8        0.64        1.47      0.48 o 
 -10   3   8        0.76        0.83      0.44 o 
  -9   3   8       78.98       81.90      4.00 o 
  -8   3   8        3.59        2.43      0.71 o 
  -7   3   8      206.63      219.37      5.67 o 
  -6   3   8      170.68      158.68      4.26 o 
  -5   3   8      203.25      177.82      4.79 o 
  -4   3   8       15.11       11.58      0.49 o 
  -3   3   8        0.00        1.00      0.31 o 
  -2   3   8      386.00      375.85      7.80 o 
  -1   3   8      107.75      114.18      2.65 o 
   0   3   8      248.29      259.13      5.69 o 
   1   3   8       67.08       69.43      2.35 o 
   2   3   8       34.56       30.05      1.95 o 
   3   3   8      107.17      113.26      5.13 o 
 -11   4   8        0.01        0.61      0.43 o 
 -10   4   8        1.06        1.75      0.51 o 
  -9   4   8        9.13        7.57      0.81 o 
  -8   4   8       13.44       15.29      1.02 o 
  -7   4   8       76.81       82.27      2.70 o 
  -6   4   8      334.80      343.45      7.03 o 
  -5   4   8      392.59      384.75      7.94 o 
  -4   4   8       32.54       34.98      1.05 o 
  -3   4   8        2.17        3.33      0.35 o 
  -2   4   8      195.16      177.33      3.93 o 
  -1   4   8       10.74       11.28      0.63 o 
   0   4   8        0.54        0.30      0.38 o 
   1   4   8       30.22       24.72      1.05 o 
   2   4   8       28.41       35.46      1.93 o 
 -11   5   8        0.69        0.87      0.43 o 
 -10   5   8        0.08       -0.51      0.45 o 
  -9   5   8       33.70       35.22      1.40 o 
  -8   5   8       72.88       78.12      2.39 o 
  -6   5   8      130.72      137.02      3.77 o 
  -5   5   8        0.99        2.86      0.43 o 
  -4   5   8       14.59       13.90      0.62 o 
  -3   5   8       22.76       21.24      0.82 o 
  -2   5   8       72.13       64.78      1.65 o 
  -1   5   8     1101.26     1035.81     19.43 o 
   0   5   8       17.40       15.21      0.71 o 
   1   5   8       29.81       25.82      1.12 o 
 -11   6   8        1.33        1.38      0.48 o 
 -10   6   8        3.91        5.46      0.51 o 
  -9   6   8        0.42        1.01      0.32 o 
  -8   6   8       54.53       54.75      1.82 o 
  -7   6   8       91.46       99.02      3.05 o 
  -6   6   8      112.17      126.37      3.00 o 
  -5   6   8       70.85       68.77      1.76 o 
  -4   6   8       22.12       19.85      0.76 o 
  -3   6   8      168.42      156.88      3.43 o 
  -2   6   8        5.72        7.67      0.54 o 
  -1   6   8      855.07      823.79     15.56 o 
   0   6   8      126.81      133.55      5.14 o 
   1   6   8        0.10        0.33      0.88 o 
   4   6   8        0.07        0.50      0.46 o 
 -10   7   8        4.55        4.51      0.50 o 
  -9   7   8       22.00       19.67      0.80 o 
  -8   7   8        2.04        2.76      0.36 o 
  -7   7   8       31.12       37.00      1.30 o 
  -6   7   8      625.02      709.70     13.64 o 
  -5   7   8      377.36      377.16      9.51 o 
  -4   7   8        3.78        2.79      0.53 o 
  -3   7   8        0.06        0.59      0.41 o 
  -2   7   8       58.30       54.98      1.80 o 
  -1   7   8       29.40       27.30      1.16 o 
   0   7   8       33.45       40.50      1.46 o 
   1   7   8        2.98        5.95      0.90 o 
   4   7   8       16.72       14.64      1.11 o 
 -10   8   8        2.90        2.08      0.33 o 
  -9   8   8        5.20        4.88      0.40 o 
  -8   8   8        4.85        4.28      0.44 o 
  -7   8   8      354.58      383.29      9.59 o 
  -6   8   8      119.03      116.68      2.69 o 
  -5   8   8       61.57       59.24      1.83 o 
  -4   8   8        0.07        0.31      0.50 o 
  -3   8   8       12.11       10.70      0.61 o 
  -2   8   8        8.79        9.03      0.69 o 
  -1   8   8       12.85       14.43      0.79 o 
   0   8   8       39.78       38.49      1.45 o 
   1   8   8      275.05      283.66      7.03 o 
   2   8   8       18.78       16.63      1.27 o 
   3   8   8       62.25       59.00      2.64 o 
 -10   9   8       23.24       23.44      0.77 o 
  -9   9   8        0.33        1.31      0.33 o 
  -8   9   8      129.40      125.39      3.06 o 
  -7   9   8      216.85      203.04      4.56 o 
  -6   9   8      179.78      185.53      4.21 o 
  -5   9   8      163.56      161.32      4.41 o 
  -4   9   8        4.82        8.00      0.69 o 
  -3   9   8        2.25        2.62      0.47 o 
  -2   9   8        4.67        3.84      0.59 o 
  -1   9   8        7.85        7.96      0.68 o 
   0   9   8       97.90       95.62      2.70 o 
   1   9   8        0.12        0.35      0.32 o 
   2   9   8        3.41        5.42      0.57 o 
   3   9   8        0.93       -0.07      0.48 o 
 -10  10   8        0.29        0.85      0.26 o 
  -9  10   8        6.53        6.73      0.46 o 
  -8  10   8       53.73       46.26      1.31 o 
  -7  10   8       68.05       69.63      1.74 o 
  -6  10   8       12.36       13.31      0.65 o 
  -5  10   8       19.43       21.62      1.03 o 
  -4  10   8      147.33      130.62      3.69 o 
  -3  10   8       56.37       53.82      1.86 o 
  -2  10   8        7.78        9.27      0.75 o 
  -1  10   8       11.32        8.51      0.70 o 
   0  10   8        5.75        6.08      0.63 o 
   1  10   8       64.86       71.79      2.19 o 
   2  10   8        8.83        7.98      0.55 o 
   3  10   8        0.69        0.97      0.44 o 
  -9  11   8        0.00        0.61      0.33 o 
  -8  11   8       23.23       28.91      1.02 o 
  -7  11   8       95.26       96.93      2.88 o 
  -6  11   8        2.18        3.13      0.38 o 
  -5  11   8        4.62        4.75      0.49 o 
  -4  11   8        2.99        2.86      0.47 o 
  -3  11   8        7.94        8.50      0.59 o 
  -2  11   8        3.05        4.17      0.60 o 
  -1  11   8      124.64      116.93      3.33 o 
   0  11   8        1.72        2.18      0.53 o 
   1  11   8        0.63        1.23      0.49 o 
  -9  12   8       29.48       24.04      1.01 o 
  -8  12   8       23.38       24.33      1.08 o 
  -7  12   8       26.06       25.48      1.14 o 
  -6  12   8        1.31        0.81      0.36 o 
  -5  12   8       20.67       19.24      0.77 o 
  -4  12   8        4.33        5.89      0.53 o 
  -3  12   8        1.31        1.19      0.43 o 
  -2  12   8       17.86       17.19      0.91 o 
  -1  12   8        0.94        1.70      0.55 o 
   0  12   8       10.50       10.94      0.74 o 
   1  12   8       88.50       93.71      2.61 o 
   2  12   8        3.96        4.26      0.41 o 
  -9  13   8        9.91        9.01      0.63 o 
  -8  13   8       21.43       25.04      1.19 o 
  -7  13   8        4.49        6.32      0.63 o 
  -6  13   8      126.93      122.82      3.63 o 
  -5  13   8      116.65      117.75      2.64 o 
  -4  13   8       34.40       35.25      1.08 o 
  -3  13   8       56.82       52.30      1.47 o 
  -2  13   8        0.57        1.79      0.59 o 
  -1  13   8        0.53       -0.49      0.50 o 
   0  13   8       26.75       22.51      0.93 o 
   1  13   8        6.37        5.36      0.52 o 
  -8  14   8       11.34       11.12      0.68 o 
  -7  14   8       25.80       33.05      1.32 o 
  -6  14   8       57.68       60.01      1.86 o 
  -5  14   8        0.98        2.28      0.42 o 
  -4  14   8        0.04        0.22      0.37 o 
  -3  14   8        1.78        0.74      0.77 o 
  -2  14   8        3.43        2.64      0.86 o 
  -1  14   8       55.05       62.56      1.96 o 
   0  14   8        9.12        8.38      0.60 o 
   1  14   8       53.70       53.14      1.71 o 
  -8  15   8       86.51       77.14      2.56 o 
  -7  15   8        0.27        1.43      0.53 o 
  -6  15   8       34.24       30.36      1.35 o 
  -5  15   8        2.76        3.17      0.40 o 
  -4  15   8        4.84        6.52      0.51 o 
  -3  15   8       18.33       22.06      1.49 o 
  -2  15   8        0.02        0.87      0.74 o 
  -1  15   8       28.90       39.03      1.99 o 
   0  15   8       12.44       10.54      0.65 o 
  -7  16   8       55.91       59.48      1.83 o 
  -6  16   8        3.10        5.23      0.51 o 
  -5  16   8        2.31        4.68      0.52 o 
  -4  16   8       26.23       21.78      0.91 o 
  -3  16   8        2.26        3.93      0.74 o 
  -2  16   8       13.03       13.15      1.03 o 
  -1  16   8        2.09        1.73      0.72 o 
   0  16   8        0.14        0.18      0.59 o 
  -5  17   8        4.24        3.66      0.42 o 
  -3  17   8        0.47        1.55      0.58 o 
  -2  17   8        6.02        6.07      0.74 o 
  -1  17   8        1.28        2.36      0.59 o 
  -7   0   9     1183.77     1265.33     41.88 o 
  -5   0   9      496.78      472.07     16.58 o 
  -3   0   9       62.38       53.69      2.64 o 
  -1   0   9      201.87      212.39      8.73 o 
   3   0   9        0.00        0.22      0.55 o 
  -7   1   9      227.92      229.52      6.09 o 
  -6   1   9      157.90      152.91      4.33 o 
  -5   1   9       48.60       41.04      1.54 o 
  -4   1   9       32.04       32.63      1.00 o 
  -3   1   9       57.06       46.89      1.32 o 
  -2   1   9       68.02       76.67      2.35 o 
  -1   1   9       68.21       71.63      2.30 o 
   0   1   9       54.83       62.16      2.22 o 
   1   1   9        4.24        5.08      0.88 o 
   2   1   9       41.69       42.99      2.25 o 
   3   1   9       11.42       14.84      0.78 o 
  -7   2   9      536.74      554.15     13.67 o 
  -6   2   9        7.71       11.40      0.78 o 
  -5   2   9       92.65       82.93      2.52 o 
  -4   2   9      173.05      159.99      3.38 o 
  -3   2   9       19.36       19.50      0.72 o 
  -2   2   9       13.80       12.66      0.66 o 
  -1   2   9        3.53        1.75      0.42 o 
   0   2   9      339.58      339.85      7.21 o 
   1   2   9        3.18        2.92      0.77 o 
   2   2   9       30.04       36.10      1.96 o 
   3   2   9       18.10       24.55      1.47 o 
  -7   3   9       73.82       78.36      2.61 o 
  -6   3   9       38.62       33.50      1.36 o 
  -5   3   9       24.26       25.44      1.10 o 
  -4   3   9       11.43        8.76      0.76 o 
  -3   3   9        8.92       11.95      0.61 o 
  -2   3   9        7.36       11.20      0.63 o 
  -1   3   9        8.19        5.51      0.51 o 
   0   3   9       27.13       29.74      1.34 o 
   1   3   9      105.07      108.60      4.40 o 
   2   3   9        3.12        2.31      0.73 o 
   3   3   9        4.98        4.85      0.75 o 
 -10   4   9        2.21        1.98      0.73 o 
  -7   4   9      368.23      396.14     14.78 o 
  -6   4   9     1168.54     1162.27     26.92 o 
  -5   4   9       86.02       85.68      2.68 o 
  -4   4   9       35.79       30.76      1.26 o 
  -3   4   9      140.60      140.15      3.29 o 
  -2   4   9        0.50        0.58      0.38 o 
  -1   4   9      142.84      140.10      3.26 o 
   0   4   9      101.77      106.56      3.22 o 
   1   4   9      252.30      256.07     10.09 o 
 -10   5   9        0.80        1.60      0.59 o 
  -7   5   9      111.44      103.60      4.52 o 
  -6   5   9        1.32        1.70      0.67 o 
  -5   5   9      135.37      140.87      3.35 o 
  -4   5   9        1.04        0.41      0.39 o 
  -3   5   9      112.61      102.46      3.05 o 
  -2   5   9      350.66      324.90      8.47 o 
  -1   5   9       17.86       18.56      0.82 o 
   0   5   9       20.55       16.13      1.48 o 
   1   5   9       23.20       25.51      1.54 o 
 -10   6   9        0.89        0.70      0.56 o 
  -9   6   9       12.55       14.68      1.21 o 
  -7   6   9       13.91       15.05      0.87 o 
  -6   6   9      536.96      522.61     12.99 o 
  -5   6   9       14.28       15.11      0.89 o 
  -4   6   9       49.80       50.05      1.45 o 
  -3   6   9       79.25       74.10      2.41 o 
  -2   6   9        0.62        2.58      0.62 o 
  -1   6   9       49.65       48.66      2.53 o 
   0   6   9      174.36      174.93      7.28 o 
   1   6   9       35.62       43.00      2.10 o 
 -10   7   9       51.47       50.06      2.66 o 
  -9   7   9       33.42       33.72      2.27 o 
  -8   7   9       18.71       16.92      1.24 o 
  -7   7   9        0.08        1.56      0.46 o 
  -6   7   9        0.01        1.09      0.57 o 
  -5   7   9       27.80       29.89      1.25 o 
  -4   7   9        0.69        1.16      0.54 o 
  -3   7   9        0.01       -1.18      0.82 o 
  -2   7   9      237.46      230.02      8.59 o 
  -1   7   9       35.35       43.31      2.46 o 
   0   7   9        1.79        4.91      0.84 o 
   1   7   9        1.23        3.63      0.77 o 
   2   7   9        1.73        1.86      0.54 o 
 -10   8   9        0.14        0.28      0.62 o 
  -9   8   9        2.53        2.90      0.36 o 
  -8   8   9        6.95        8.84      0.67 o 
  -7   8   9       44.46       43.57      2.32 o 
  -6   8   9      653.02      627.08     14.96 o 
  -5   8   9      215.62      219.92      5.60 o 
  -4   8   9       48.89       49.19      1.66 o 
  -3   8   9       13.49       11.13      1.14 o 
  -2   8   9       30.74       25.04      1.65 o 
  -1   8   9        2.42        2.20      0.81 o 
   0   8   9      328.59      372.71     13.53 o 
   1   8   9        5.66        5.55      0.76 o 
 -10   9   9        5.75        4.15      0.61 o 
  -9   9   9        0.74        0.96      0.32 o 
  -8   9   9        2.12        2.57      0.50 o 
  -7   9   9       34.26       31.22      1.28 o 
  -6   9   9       78.98       90.17      2.75 o 
  -5   9   9        1.42        0.87      0.58 o 
  -4   9   9      178.61      166.12      4.52 o 
  -3   9   9       41.15       31.45      1.83 o 
  -2   9   9       37.93       37.35      1.93 o 
  -1   9   9        0.01       -0.22      0.48 o 
   0   9   9       28.66       33.02      1.95 o 
   1   9   9        0.01        0.63      0.64 o 
  -9  10   9       16.86       13.39      0.73 o 
  -8  10   9        6.82        6.87      0.66 o 
  -7  10   9       64.88       65.60      2.15 o 
  -6  10   9      200.62      214.74      4.74 o 
  -5  10   9      135.89      148.28      3.36 o 
  -4  10   9       26.00       29.46      1.03 o 
  -3  10   9       19.19       21.08      1.05 o 
  -2  10   9       32.68       30.59      1.69 o 
  -1  10   9        4.07        4.99      0.57 o 
   0  10   9        9.84       10.76      1.21 o 
   1  10   9        1.10        1.57      0.67 o 
  -9  11   9        0.00        0.76      0.36 o 
  -8  11   9        6.92        6.64      0.63 o 
  -7  11   9       41.50       43.45      1.50 o 
  -6  11   9       48.88       62.44      1.61 o 
  -5  11   9        6.59        4.33      0.49 o 
  -4  11   9        0.01        0.49      0.41 o 
  -3  11   9        0.03        0.06      0.44 o 
  -2  11   9        6.78        7.94      1.02 o 
  -1  11   9        4.16        2.99      0.58 o 
   1  11   9       25.21       26.58      1.53 o 
  -9  12   9        9.16       29.59      2.72 o 
  -8  12   9       22.54       24.44      1.08 o 
  -7  12   9        3.91        3.62      0.56 o 
  -6  12   9       65.49       79.47      1.97 o 
  -5  12   9      106.47      125.25      2.87 o 
  -4  12   9       91.16       88.15      2.18 o 
  -3  12   9        8.56        6.15      1.15 o 
  -2  12   9        7.27       10.46      1.06 o 
  -1  12   9        0.95        2.91      0.87 o 
  -8  13   9        0.43        0.39      0.45 o 
  -7  13   9       51.38       49.45      1.82 o 
  -6  13   9       74.00       75.18      2.33 o 
  -5  13   9       31.23       29.10      0.97 o 
  -4  13   9       13.11        9.61      0.73 o 
  -3  13   9        4.14        3.69      0.86 o 
  -2  13   9        8.08        9.03      1.11 o 
  -1  13   9       31.22       44.68      2.41 o 
   0  13   9        3.12        4.51      0.78 o 
  -8  14   9       22.68       19.78      1.37 o 
  -7  14   9       10.71       10.91      0.69 o 
  -6  14   9        8.94       11.12      0.70 o 
  -5  14   9        0.08        2.14      0.44 o 
  -4  14   9       22.65       22.01      0.96 o 
  -3  14   9        1.75       -0.23      0.70 o 
  -2  14   9        0.00        0.48      0.72 o 
  -1  14   9        1.22        1.94      0.96 o 
   0  14   9        0.05        0.74      0.54 o 
  -7  15   9        6.46        8.43      0.70 o 
  -6  15   9       59.88       64.81      1.94 o 
  -5  15   9       34.79       39.35      1.29 o 
  -4  15   9       51.51       55.94      2.36 o 
  -3  15   9        6.45        7.81      0.81 o 
  -2  15   9        7.07        8.58      0.95 o 
  -1  15   9        0.65       -0.67      0.53 o 
  -3  16   9        3.32        3.39      0.64 o 
  -8   0  10      105.96       95.93      4.15 o 
  -6   0  10       79.63       78.11      3.43 o 
  -4   0  10      134.98      137.57      4.06 o 
  -2   0  10      175.21      160.29      4.47 o 
   0   0  10        0.39        1.09      0.77 o 
   2   0  10       21.96       26.22      1.56 o 
  -8   1  10       47.33       49.87      2.69 o 
  -7   1  10        8.99       10.45      0.73 o 
  -6   1  10      367.54      335.94      8.63 o 
  -5   1  10       75.02       65.10      2.26 o 
  -4   1  10       94.51       79.75      1.74 o 
  -3   1  10      100.97       88.45      2.23 o 
  -2   1  10       41.23       41.61      1.27 o 
  -1   1  10       29.58       30.82      1.09 o 
   0   1  10       44.10       47.57      1.62 o 
   1   1  10       64.20       63.27      2.16 o 
   2   1  10        1.92        2.07      0.62 o 
 -10   2  10        0.09        0.93      0.55 o 
  -8   2  10       16.77       17.64      1.17 o 
  -7   2  10       78.80       79.76      2.65 o 
  -6   2  10        7.70        9.06      0.77 o 
  -5   2  10       38.63       35.46      1.45 o 
  -4   2  10        0.29        0.69      0.38 o 
  -3   2  10       86.89       84.58      2.13 o 
  -2   2  10       82.93       80.31      2.05 o 
  -1   2  10        0.08        0.01      0.40 o 
   0   2  10        0.69        0.93      0.44 o 
   1   2  10       60.38       77.70      2.37 o 
   2   2  10        3.44        5.05      0.85 o 
 -10   3  10        0.81        1.14      0.61 o 
  -8   3  10       15.60       19.27      1.38 o 
  -7   3  10      152.32      149.98      6.49 o 
  -6   3  10      107.44       93.51      2.74 o 
  -5   3  10      121.47      109.83      3.20 o 
  -4   3  10        0.33        3.10      0.61 o 
  -3   3  10      317.80      293.04      6.05 o 
  -2   3  10       49.26       45.91      1.37 o 
  -1   3  10       40.54       44.21      1.34 o 
   0   3  10       51.35       54.07      1.78 o 
   2   3  10        5.00        6.69      0.84 o 
 -10   4  10        0.01        0.19      0.56 o 
  -7   4  10        2.01        1.62      0.72 o 
  -6   4  10        2.06        1.16      0.60 o 
  -5   4  10       57.44       67.38      2.19 o 
  -4   4  10       70.02       62.69      1.97 o 
  -3   4  10        1.44        1.04      0.60 o 
  -2   4  10       40.31       46.34      1.68 o 
  -1   4  10        4.94        8.54      0.67 o 
   0   4  10       35.40       47.73      2.51 o 
   2   4  10        1.61        1.54      0.63 o 
 -10   5  10       13.04       12.94      1.13 o 
  -7   5  10       16.82       18.14      1.58 o 
  -6   5  10      212.29      199.17      7.62 o 
  -5   5  10      622.41      589.81     13.88 o 
  -4   5  10       15.99       12.86      0.82 o 
  -3   5  10       21.99       16.69      1.01 o 
  -2   5  10        5.22        5.27      0.64 o 
  -1   5  10        7.73        5.74      0.83 o 
   0   5  10       50.86       61.69      2.62 o 
 -10   6  10        7.18        6.78      0.82 o 
  -9   6  10        1.12        1.55      0.78 o 
  -7   6  10        2.36        2.61      0.74 o 
  -6   6  10      125.87      135.89      5.34 o 
  -5   6  10       13.59       17.88      1.28 o 
  -4   6  10      147.44      142.72      5.80 o 
  -3   6  10      147.36      151.14      6.15 o 
  -2   6  10        0.79        1.72      0.84 o 
  -1   6  10       25.69       20.54      1.47 o 
   0   6  10        3.83        2.40      0.72 o 
 -10   7  10       34.00       28.99      1.75 o 
  -9   7  10        3.41        4.04      0.80 o 
  -7   7  10       17.56       14.45      1.14 o 
  -6   7  10        2.37        2.32      0.49 o 
  -5   7  10        6.98        6.31      0.99 o 
  -4   7  10       59.63       60.72      2.93 o 
  -3   7  10       13.09       11.02      1.23 o 
  -2   7  10       19.77       18.04      1.42 o 
  -1   7  10       27.79       34.47      2.04 o 
   0   7  10       28.76       30.14      1.61 o 
  -9   8  10        0.13       -0.27      0.67 o 
  -8   8  10        5.94        5.07      0.84 o 
  -7   8  10        4.70        3.32      0.47 o 
  -6   8  10       56.21       66.63      2.16 o 
  -5   8  10       77.93       79.97      3.59 o 
  -4   8  10        0.41        0.73      0.85 o 
  -3   8  10        0.05        0.40      0.87 o 
  -2   8  10        0.43        1.22      0.93 o 
  -1   8  10       46.56       50.21      2.15 o 
   0   8  10        9.02        9.89      0.94 o 
  -9   9  10        8.99        9.08      1.03 o 
  -8   9  10        0.19       -0.95      0.70 o 
  -7   9  10       14.30       15.54      1.17 o 
  -6   9  10      105.93      116.99      3.53 o 
  -5   9  10        1.87       -0.39      0.78 o 
  -4   9  10       29.08       25.82      1.59 o 
  -3   9  10        7.52        4.87      0.99 o 
  -2   9  10       20.36       20.04      1.52 o 
  -1   9  10        0.95        1.95      0.78 o 
   0   9  10        4.43        4.22      0.75 o 
  -9  10  10        0.00        0.60      0.59 o 
  -8  10  10       34.13       26.20      1.00 o 
  -7  10  10        1.73        2.31      0.51 o 
  -6  10  10       42.44       45.63      1.43 o 
  -5  10  10      148.36      175.97      4.87 o 
  -4  10  10       26.95       25.51      1.18 o 
  -3  10  10        6.28        9.68      1.17 o 
  -2  10  10        1.16        1.36      0.86 o 
  -1  10  10       10.84       12.64      1.04 o 
   0  10  10        0.26        0.68      0.62 o 
  -9  11  10        0.61       -0.26      0.46 o 
  -8  11  10        0.00        0.78      0.39 o 
  -7  11  10        7.50        7.08      0.58 o 
  -6  11  10        0.13        0.85      0.40 o 
  -5  11  10        0.62        1.29      0.51 o 
  -4  11  10       11.99       17.14      0.94 o 
  -3  11  10       30.48       33.07      1.56 o 
  -2  11  10       25.77       28.33      1.82 o 
  -1  11  10        4.73        7.10      0.86 o 
  -8  12  10       10.05        8.49      0.94 o 
  -7  12  10        3.48        3.98      0.55 o 
  -6  12  10        0.66        0.85      0.33 o 
  -5  12  10        0.16        1.85      0.46 o 
  -4  12  10       10.08        9.33      1.07 o 
  -3  12  10       10.30       11.48      1.03 o 
  -2  12  10       19.82       29.17      1.89 o 
  -1  12  10        6.93        9.95      0.87 o 
  -7  13  10        4.65        6.86      0.74 o 
  -6  13  10       53.60       43.84      2.05 o 
  -5  13  10      117.72      126.04      3.38 o 
  -4  13  10        0.52        1.40      0.71 o 
  -3  13  10        1.43        3.58      0.80 o 
  -2  13  10        0.40        0.72      0.66 o 
  -4  14  10        2.67        3.17      0.66 o 
  -3  14  10        1.74        0.63      0.70 o 
  -7   0  11       13.45       14.23      1.32 o 
  -5   0  11       51.64       39.76      2.08 o 
  -3   0  11        4.20        1.06      0.51 o 
  -1   0  11        7.35        8.93      0.66 o 
  -8   1  11       10.78        7.18      0.98 o 
  -7   1  11       14.54       16.40      0.93 o 
  -6   1  11        2.02        1.51      0.52 o 
  -5   1  11        6.97        8.13      0.66 o 
  -4   1  11       63.46       60.29      1.61 o 
  -3   1  11        8.00        8.09      0.49 o 
  -2   1  11        0.18        0.31      0.32 o 
  -1   1  11        4.47        3.83      0.41 o 
   0   1  11       15.87       15.57      0.82 o 
 -10   2  11        5.17        1.87      0.55 o 
  -8   2  11       31.54       32.04      1.88 o 
  -7   2  11        2.14        2.69      0.55 o 
  -6   2  11        9.44        9.04      0.71 o 
  -5   2  11       34.61       29.57      1.24 o 
  -4   2  11       22.84       22.24      0.82 o 
  -3   2  11       20.32       17.75      0.68 o 
  -2   2  11       10.72       10.62      0.62 o 
  -1   2  11        0.15        0.56      0.47 o 
   0   2  11       19.44       23.77      1.45 o 
 -10   3  11       26.29       18.79      1.34 o 
  -8   3  11       20.58       23.71      1.41 o 
  -7   3  11       21.81       23.77      1.45 o 
  -6   3  11       38.55       34.42      1.52 o 
  -5   3  11       35.69       34.37      1.40 o 
  -4   3  11      104.42       91.31      2.20 o 
  -3   3  11        1.34        1.56      0.46 o 
  -2   3  11        9.05        7.98      0.56 o 
  -1   3  11       34.11       43.20      1.43 o 
   0   3  11       19.82       26.23      1.50 o 
 -10   4  11        0.51        1.68      0.57 o 
  -8   4  11        0.39        1.91      0.73 o 
  -7   4  11       21.80       20.18      1.31 o 
  -6   4  11       59.46       58.56      3.20 o 
  -5   4  11       16.11       11.82      0.78 o 
  -4   4  11       31.15       29.03      1.29 o 
  -3   4  11       28.56       28.21      1.03 o 
  -2   4  11       32.08       31.20      1.65 o 
  -1   4  11       26.68       28.61      1.50 o 
   0   4  11        7.42        6.82      0.91 o 
  -9   5  11        3.92        3.80      0.83 o 
  -7   5  11       20.59       16.43      1.17 o 
  -6   5  11        8.59       10.51      1.10 o 
  -5   5  11       82.97       91.66      3.98 o 
  -4   5  11       30.30       33.46      1.84 o 
  -3   5  11        0.55        1.10      0.87 o 
  -2   5  11        1.56        1.69      0.76 o 
  -1   5  11       10.22       14.33      1.11 o 
   0   5  11       17.17       26.31      1.50 o 
  -9   6  11        0.27        1.52      0.73 o 
  -7   6  11       15.51        9.11      1.04 o 
  -6   6  11        5.04        3.24      0.77 o 
  -5   6  11       36.71       36.00      1.93 o 
  -4   6  11       55.05       40.92      2.24 o 
  -3   6  11       41.40       35.52      1.93 o 
  -2   6  11       25.51       21.70      1.45 o 
  -1   6  11        0.41       -0.29      0.71 o 
  -9   7  11       15.32       14.82      1.05 o 
  -8   7  11       13.44       14.18      1.42 o 
  -7   7  11        0.53        1.99      0.66 o 
  -6   7  11        6.48        6.71      0.91 o 
  -5   7  11        0.04        1.14      0.79 o 
  -4   7  11       99.28      101.71      3.98 o 
  -3   7  11        0.88        0.37      0.87 o 
  -2   7  11        0.11        0.08      0.70 o 
  -1   7  11        1.87        2.15      0.68 o 
  -9   8  11        1.51        0.18      0.40 o 
  -8   8  11       21.95       15.83      1.32 o 
  -7   8  11       12.77       11.50      0.74 o 
  -6   8  11       10.52       10.80      1.01 o 
  -5   8  11        0.04        0.19      0.72 o 
  -4   8  11       42.50       48.36      1.70 o 
  -3   8  11       94.26      100.85      4.19 o 
  -2   8  11        0.40        0.65      0.65 o 
  -1   8  11        0.18       -0.35      0.54 o 
  -8   9  11        8.16        6.51      0.82 o 
  -7   9  11        7.10       10.57      1.06 o 
  -6   9  11        0.66        1.29      0.48 o 
  -5   9  11      119.15      125.15      3.64 o 
  -4   9  11        2.00        3.90      0.81 o 
  -3   9  11       34.03       38.63      1.88 o 
  -2   9  11        0.46        0.05      0.72 o 
  -8  10  11        0.00        0.33      0.59 o 
  -7  10  11        0.30        0.10      0.66 o 
  -6  10  11       30.80       29.09      1.17 o 
  -5  10  11       72.15       61.18      2.06 o 
  -4  10  11        3.50        5.85      0.83 o 
  -3  10  11       13.67       16.92      1.22 o 
  -2  10  11        4.60        6.39      0.81 o 
  -7  11  11        6.57        7.88      0.88 o 
  -6  11  11        0.04        0.84      0.37 o 
  -5  11  11       23.99       23.06      1.02 o 
  -4  11  11       17.09       14.05      0.97 o 
  -3  11  11       14.38       23.91      1.53 o 
  -4  12  11       20.86       16.78      1.02 o 
  -6   0  12        9.74       14.22      1.18 o 
  -4   0  12       47.61       53.26      2.70 o 
  -2   0  12        0.65        0.54      0.60 o 
  -7   1  12        1.42        1.74      0.75 o 
  -6   1  12        2.17        2.21      0.48 o 
  -5   1  12        7.16        3.78      0.63 o 
  -4   1  12       79.61       76.00      2.52 o 
  -3   1  12        6.80        7.07      0.65 o 
  -2   1  12        0.86        1.72      0.61 o 
  -7   2  12        5.98        8.27      0.92 o 
  -6   2  12        6.89        4.86      0.65 o 
  -5   2  12        0.01       -0.62      0.53 o 
  -4   2  12        0.14       -0.19      0.52 o 
  -3   2  12        7.55       11.71      0.60 o 
  -2   2  12        6.04        5.83      0.57 o 
  -8   3  12        3.87        4.36      0.67 o 
  -7   3  12       20.34       23.03      1.30 o 
  -6   3  12       16.00       15.96      1.19 o 
  -5   3  12       24.38       26.66      1.65 o 
  -4   3  12        7.77        9.11      1.13 o 
  -3   3  12       27.98       20.46      0.90 o 
  -2   3  12       36.57       36.14      1.28 o 
  -9   4  12       17.57       20.54      1.36 o 
  -8   4  12       16.83        8.60      0.72 o 
  -7   4  12        3.61        4.54      0.83 o 
  -6   4  12        0.36        1.58      0.71 o 
  -5   4  12       13.85       16.02      1.34 o 
  -4   4  12        1.18        2.39      0.81 o 
  -2   4  12        0.00        1.06      0.62 o 
  -9   5  12        2.98        2.17      0.60 o 
  -7   5  12        4.35        3.14      0.65 o 
  -6   5  12        6.73        8.15      0.98 o 
  -5   5  12        8.72       10.90      0.90 o 
  -4   5  12        0.14        0.04      0.72 o 
  -3   5  12        0.46       -0.49      0.67 o 
  -2   5  12       16.60       14.36      1.07 o 
  -8   6  12       10.02       16.52      1.18 o 
  -7   6  12        0.06       -0.29      0.55 o 
  -6   6  12       10.68       10.51      0.93 o 
  -5   6  12        0.56        0.45      0.70 o 
  -4   6  12        6.96       10.05      1.28 o 
  -3   6  12       10.92        9.77      0.92 o 
  -8   7  12        0.34        0.78      0.55 o 
  -7   7  12        4.77        3.16      0.71 o 
  -6   7  12        2.26        1.22      0.48 o 
  -5   7  12        3.80        3.56      0.48 o 
  -4   7  12        1.42        1.30      0.79 o 
  -3   7  12       11.86       14.55      1.14 o 
  -7   8  12       20.44       19.59      1.23 o 
  -6   8  12        1.21        0.77      0.39 o 
  -5   8  12       23.79       23.86      1.37 o 
  -4   8  12       60.70       64.36      2.89 o 
  -6   1  13        3.66        2.66      0.68 o 
  -5   1  13        2.59        2.62      0.70 o 
  -6   2  13       15.25       22.81      1.36 o 
  -5   2  13        1.41        3.04      0.69 o 
  -6   3  13        2.00        0.50      0.56 o 
  -5   3  13        8.15        5.53      0.75 o 
                                                 
