# Supplementary material for: Novel GluN2B selective NMDA receptor antagonists: relative configuration of 7-meth­oxy-2-methyl-2,3,4,5-tetra­hydro-1H-3-benzazepin-1-ols
Source: Acta Crystallogr E Crystallogr Commun. 2016 Apr 15;72(Pt 5):687–91. doi: 10.1107/S2056989016005843 (PMC4908524; doi:10.1107/S2056989016005843)
Supplement: Supplementary file 3 [file e-72-00687-RR-4sup2.hkl]

# 
# h,k,l, Fc-squared, Fo-squared, sigma(Fo-squared) and status flag 
# 
data_R,R-4
_shelx_title ' fro4793 in Pca2(1)' 
_shelx_refln_list_code          4 
_shelx_F_calc_maximum      214.45 
_exptl_crystal_F_000       736.00 
_reflns_d_resolution_high  0.8342 
 
loop_ 
 _symmetry_equiv_pos_as_xyz 
 'x, y, z' 
 '-x, -y, z+1/2' 
 'x+1/2, -y, z' 
 '-x+1/2, y, z+1/2' 
 
_cell_length_a     9.2049 
_cell_length_b    25.4468 
_cell_length_c     8.2451 
_cell_angle_alpha  90.000 
_cell_angle_beta   90.000 
_cell_angle_gamma  90.000 
 
_shelx_F_squared_multiplier     1.000 
 
loop_ 
 _refln_index_h 
 _refln_index_k 
 _refln_index_l 
 _refln_F_squared_calc 
 _refln_F_squared_meas 
 _refln_F_squared_sigma 
 _refln_observed_status 
   1   1  -9        2.50       -9.17      9.17 o 
   2   1  -9        0.38        8.45     10.15 o 
   3   1  -9       10.10       14.14      8.38 o 
   2   2  -9       53.96       28.62     10.05 o 
   1   3  -9       27.37       55.65     11.65 o 
   1   4  -9       16.43        4.19     10.39 o 
   1   5  -9        6.99       56.26     11.96 o 
   2   5  -9       15.52        4.60      8.76 o 
   1   6  -9       57.64       59.77     12.78 o 
   2   6  -9       19.59       14.65      8.59 o 
   1   7  -9       16.38       23.51     11.18 o 
   2   7  -9       19.65       22.97      7.97 o 
   1   8  -9       15.07        1.67     10.22 o 
   1   9  -9       80.52       56.70     10.67 o 
   2   9  -9        1.51       -6.88      6.88 o 
   1  11  -9        7.82       11.04      8.11 o 
   1  12  -9       18.87        5.25      5.66 o 
   1   1  -8       67.69       77.62      6.88 o 
   2   1  -8       31.88       29.99      6.68 o 
   3   1  -8       43.17       24.70      9.27 o 
   4   1  -8      104.22       87.61     10.53 o 
   5   1  -8        5.74        3.51      6.44 o 
   1   2  -8       35.26       28.42      6.95 o 
   2   2  -8       36.43       38.51      5.49 o 
   3   2  -8       60.08       57.18      7.50 o 
   4   2  -8        0.45        3.82      6.58 o 
   5   2  -8        3.34        3.85      5.76 o 
   1   3  -8       95.01       94.66      8.79 o 
   2   3  -8      173.09      181.15     12.20 o 
   3   3  -8       60.91       66.21      7.67 o 
   4   3  -8       56.68       42.19      7.60 o 
   5   3  -8       56.19       26.61      6.58 o 
   1   4  -8        1.02        2.83      5.59 o 
   2   4  -8       68.14       37.38      9.98 o 
   3   4  -8       31.24       50.87      6.92 o 
   4   4  -8       37.43       37.52     10.09 o 
   1   5  -8       35.09       45.32      6.51 o 
   2   5  -8       19.54       11.48      6.47 o 
   3   5  -8       33.86       45.93      7.26 o 
   4   5  -8       26.38       33.70      9.06 o 
   5   5  -8       10.18        6.41      7.16 o 
   1   6  -8       23.00       26.92      6.68 o 
   2   6  -8       67.67       72.92      9.13 o 
   3   6  -8       27.21       22.08      7.80 o 
   5   6  -8       39.87       36.02     10.09 o 
   1   7  -8       13.53       21.16     10.02 o 
   2   7  -8        9.94        6.95      8.31 o 
   3   7  -8        5.63       -7.16      7.16 o 
   4   7  -8        3.74        4.60     10.09 o 
   5   7  -8       35.65       38.20     11.82 o 
   1   8  -8       30.15       59.05      9.54 o 
   2   8  -8       45.43       47.94     10.84 o 
   4   8  -8       17.08       20.62     12.57 o 
   5   8  -8       16.07        3.34      9.00 o 
   1   9  -8        5.18       11.14      8.04 o 
   2   9  -8       16.11       50.47     10.56 o 
   3   9  -8        5.17       30.91     10.15 o 
   4   9  -8        9.30       29.99     11.24 o 
   1  10  -8        4.48        3.13      9.98 o 
   2  10  -8        3.32       11.99     10.60 o 
   3  10  -8       16.21       38.51     11.28 o 
   1  11  -8       35.51       11.55     17.41 o 
   2  11  -8       11.60       23.24     10.02 o 
   3  11  -8       68.87       47.57     12.78 o 
   1  12  -8       17.53       15.13      9.58 o 
   2  12  -8       11.34        1.23     12.47 o 
   3  12  -8        2.45        3.24      8.11 o 
   1  13  -8        0.70       38.61     15.44 o 
   2  13  -8       47.48       47.57     14.04 o 
   3  13  -8        9.58        2.21      8.35 o 
   1  14  -8        4.44        9.34      7.97 o 
   2  14  -8       19.30       37.96     11.93 o 
   1  15  -8        4.30       21.02     10.80 o 
   2  15  -8        8.82       36.43     11.18 o 
   1  16  -8        2.63       -6.27      9.61 o 
   2  16  -8       19.19        0.85      9.06 o 
   1  17  -8        5.90       -3.03      7.84 o 
   1   1  -7      130.16      148.67      7.05 o 
   2   1  -7      142.92      150.48      6.92 o 
   3   1  -7      334.93      365.73     12.85 o 
   4   1  -7      323.22      305.15     15.06 o 
   5   1  -7      106.28      109.65      9.20 o 
   6   1  -7       11.26        8.14      8.31 o 
   7   1  -7        6.89        2.76     10.70 o 
   1   2  -7       50.45       40.62      5.59 o 
   2   2  -7      325.22      385.19     10.87 o 
   3   2  -7      121.62      133.20      9.68 o 
   4   2  -7       17.97       20.10      7.29 o 
   5   2  -7       70.16       51.39      7.53 o 
   6   2  -7       38.62       66.00     15.16 o 
   7   2  -7        5.54        8.45      9.17 o 
   1   3  -7      476.06      521.08     11.59 o 
   2   3  -7      286.53      311.38     10.36 o 
   3   3  -7       59.73       71.12      7.77 o 
   4   3  -7       26.81       32.37      7.43 o 
   5   3  -7       12.49       12.06      6.37 o 
   6   3  -7       86.18       83.11     10.29 o 
   7   3  -7       32.72        5.86      9.06 o 
   1   4  -7      239.54      219.75      8.28 o 
   2   4  -7      206.09      203.29     10.43 o 
   3   4  -7       34.71       62.39     11.76 o 
   4   4  -7       69.32       72.65      8.66 o 
   5   4  -7       69.51       81.82      8.48 o 
   6   4  -7       87.55      107.61     12.95 o 
   7   4  -7        7.18        5.72      9.64 o 
   1   5  -7      497.08      447.68     12.91 o 
   2   5  -7       24.32       25.59      5.86 o 
   3   5  -7       38.77       32.81     14.79 o 
   4   5  -7       14.44       11.31      8.52 o 
   5   5  -7       54.93       64.71      8.31 o 
   6   5  -7       16.71       14.21     12.23 o 
   7   5  -7       15.23       23.14     12.06 o 
   1   6  -7      373.67      410.23     13.63 o 
   2   6  -7      288.84      284.50     12.98 o 
   3   6  -7       78.63       85.84      8.66 o 
   4   6  -7        3.97        1.06     13.43 o 
   7   6  -7       26.26       10.32      9.78 o 
   1   7  -7       38.63       28.59      7.33 o 
   2   7  -7      147.09      137.02      9.61 o 
   3   7  -7      174.41      162.57     12.85 o 
   4   7  -7        0.89       -7.56      7.56 o 
   5   7  -7       91.49      133.00     19.01 o 
   1   8  -7       99.40      122.94      9.88 o 
   2   8  -7       19.20        6.85      7.29 o 
   3   8  -7       27.07       26.61     10.53 o 
   4   8  -7       17.17        0.72     11.45 o 
   1   9  -7      371.81      344.57     15.06 o 
   2   9  -7       56.98       70.20     14.58 o 
   3   9  -7      158.57      138.21     13.02 o 
   4   9  -7        6.77       -9.23      9.23 o 
   5   9  -7       11.90      -11.24     11.24 o 
   1  10  -7      456.52      439.61     21.06 o 
   2  10  -7       79.19       78.20     10.43 o 
   3  10  -7       41.51       37.21     11.72 o 
   4  10  -7       16.45        1.87      7.94 o 
   1  11  -7        0.14       12.20      6.64 o 
   2  11  -7       18.47       11.59     11.24 o 
   3  11  -7       57.59       67.13     11.21 o 
   4  11  -7       32.13       21.40     13.87 o 
   5  11  -7       23.97       26.92      9.88 o 
   6  11  -7        8.37        9.61      9.03 o 
   1  12  -7       53.18       41.37     12.88 o 
   2  12  -7       29.17       20.34     10.90 o 
   3  12  -7       75.04       98.85     18.64 o 
   4  12  -7       30.63       29.27     11.82 o 
   5  12  -7       21.54       14.28      8.72 o 
   1  13  -7       49.20       33.53     10.46 o 
   2  13  -7       26.85       34.18     10.43 o 
   3  13  -7       21.14       12.54      8.93 o 
   4  13  -7       25.19        7.97      7.43 o 
   1  14  -7       18.00       68.19     12.78 o 
   2  14  -7        8.48       -8.04     15.91 o 
   3  14  -7       28.22       25.73      9.37 o 
   1  15  -7       50.90       54.28     14.86 o 
   2  15  -7       17.47       -2.66     10.60 o 
   3  15  -7        0.24       -9.10      9.10 o 
   1  16  -7       22.78        4.53     10.12 o 
   2  16  -7       32.23       47.67     11.79 o 
   3  16  -7        9.36       14.18     12.61 o 
   1  17  -7        0.41       12.23     10.39 o 
   3  17  -7        4.44       16.49     10.09 o 
   1  18  -7       11.75      -12.64     12.64 o 
   2  18  -7        0.03      -10.32     10.80 o 
   3  18  -7        5.03       13.12      9.68 o 
   2  19  -7        7.28       -8.21      9.47 o 
   1  20  -7        7.31       -9.95      9.95 o 
   2  20  -7        1.26      497.91     36.77 o 
   1  21  -7        0.45       13.36      7.97 o 
   1   1  -6      154.70      181.18      6.51 o 
   2   1  -6      409.45      464.86     10.60 o 
   3   1  -6      431.16      461.08     12.10 o 
   4   1  -6      306.19      344.78     13.19 o 
   5   1  -6      367.31      430.68     18.26 o 
   6   1  -6       26.47       42.15      8.72 o 
   7   1  -6       42.23       59.33     15.16 o 
   8   1  -6        0.33       -3.20     10.22 o 
   1   2  -6        4.01       16.08      4.33 o 
   2   2  -6      347.57      353.16      9.30 o 
   3   2  -6        2.35       13.87      4.77 o 
   4   2  -6      119.88      133.58     11.31 o 
   5   2  -6       93.69      120.73      9.68 o 
   6   2  -6       15.31       22.56      8.79 o 
   8   2  -6       39.41       23.65     10.22 o 
   1   3  -6      213.90      245.38      7.29 o 
   2   3  -6      459.92      496.72     12.61 o 
   3   3  -6       40.09       55.92      6.58 o 
   4   3  -6       32.80       29.51      7.70 o 
   5   3  -6       95.64       92.62      9.20 o 
   6   3  -6        1.14        9.64      8.38 o 
   7   3  -6        7.31        8.28     11.31 o 
   8   3  -6       20.15       28.28     10.53 o 
   1   4  -6       10.47       31.55      4.53 o 
   2   4  -6      117.08      126.49      6.10 o 
   3   4  -6      150.35      182.81      9.03 o 
   4   4  -6       38.98       44.20      9.13 o 
   5   4  -6      224.92      228.82     12.68 o 
   6   4  -6       74.59       87.51     16.22 o 
   7   4  -6       41.46        5.18     14.24 o 
   1   5  -6       63.29       58.75      5.11 o 
   2   5  -6      161.78      200.13      8.21 o 
   3   5  -6      113.11      137.19      8.21 o 
   4   5  -6       54.35       61.37      9.17 o 
   5   5  -6       61.77       62.60      8.31 o 
   6   5  -6       55.18       68.87     13.36 o 
   7   5  -6        6.70       22.90     12.74 o 
   8   5  -6       14.02       35.30     10.90 o 
   1   6  -6       45.21       52.20      5.59 o 
   2   6  -6      304.76      375.61     12.23 o 
   3   6  -6      125.68      114.60      8.45 o 
   4   6  -6      127.07      109.08     10.84 o 
   5   6  -6       87.25      112.86     12.16 o 
   6   6  -6        1.21       -2.69      6.61 o 
   7   6  -6       15.38       10.29     12.91 o 
   8   6  -6       30.89        3.24      9.75 o 
   1   7  -6       25.16        7.60      5.55 o 
   2   7  -6       43.25       31.89      7.22 o 
   3   7  -6      243.80      283.71     11.82 o 
   4   7  -6       16.28       10.77      6.85 o 
   5   7  -6      178.04      160.84     13.15 o 
   7   7  -6       39.93       42.87     13.60 o 
   1   8  -6      265.11      298.98     10.80 o 
   2   8  -6      535.34      549.60     17.55 o 
   3   8  -6       73.44       83.11      7.80 o 
   4   8  -6      128.53      134.43     11.01 o 
   5   8  -6       23.82       49.10     16.66 o 
   7   8  -6       18.52       -3.88     10.94 o 
   1   9  -6      118.01      113.91      8.04 o 
   2   9  -6      196.86      171.74     10.39 o 
   3   9  -6       57.93       70.33      9.34 o 
   4   9  -6      253.38      231.34     18.13 o 
   5   9  -6       92.75       77.76     16.32 o 
   6   9  -6       12.22       -2.73     12.34 o 
   7   9  -6       14.12      -10.29     10.39 o 
   1  10  -6       16.66       23.38      7.02 o 
   2  10  -6       72.48       64.33      9.68 o 
   3  10  -6      110.27       87.47     10.05 o 
   4  10  -6      104.01      101.20     19.05 o 
   1  11  -6       34.87       14.52      9.00 o 
   2  11  -6      364.89      374.90     15.81 o 
   3  11  -6      116.64      135.59     11.82 o 
   4  11  -6      246.41      183.22     15.03 o 
   5  11  -6        2.38       18.37     14.65 o 
   1  12  -6       14.89       32.54     10.15 o 
   2  12  -6       22.76       22.73      7.91 o 
   3  12  -6      286.38      295.60     15.88 o 
   4  12  -6       62.28       47.50     10.67 o 
   5  12  -6      147.89       92.24     20.48 o 
   6  12  -6        5.96       22.15     12.78 o 
   1  13  -6       60.52       81.24     10.29 o 
   2  13  -6      108.72      111.39     10.70 o 
   3  13  -6       57.44       45.80      9.81 o 
   4  13  -6      125.06      131.50     13.22 o 
   5  13  -6       36.53        7.16     11.04 o 
   1  14  -6        1.77       -0.95      8.55 o 
   2  14  -6       12.59        6.30      8.62 o 
   3  14  -6        4.21       18.09      8.11 o 
   4  14  -6       24.31       31.83      7.50 o 
   1  15  -6        9.40       19.59      9.54 o 
   2  15  -6       92.00       80.42     10.15 o 
   3  15  -6       19.90       24.09      8.11 o 
   4  15  -6       11.27       28.96      8.25 o 
   1  16  -6       40.04       39.63      8.83 o 
   2  16  -6        5.83       -7.50     10.77 o 
   3  16  -6       26.64       19.25      9.78 o 
   4  16  -6       44.94       21.09     10.80 o 
   1  17  -6       56.70       33.36      8.83 o 
   2  17  -6       15.01       18.26      8.52 o 
   3  17  -6        7.58       26.48      8.31 o 
   4  17  -6        5.15       29.88     11.82 o 
   1  18  -6       37.28       45.29     10.67 o 
   2  18  -6       26.73       20.72      9.40 o 
   3  18  -6       48.47       45.63      9.61 o 
   4  18  -6       18.66       41.88     11.14 o 
   1  19  -6        6.24       28.18     10.09 o 
   2  19  -6       57.61       64.10     16.08 o 
   1  20  -6       15.05       26.20     11.24 o 
   2  20  -6       53.53       39.80     12.61 o 
   3  20  -6       14.38        3.27     12.61 o 
   1  21  -6       24.51       49.38     15.23 o 
   2  21  -6       47.92       65.08     14.86 o 
   3  21  -6       32.11       10.84      9.13 o 
   1  22  -6        0.89       -2.83     13.94 o 
   2  22  -6       19.10       51.83     14.75 o 
   3  22  -6        2.93       -6.20      7.50 o 
   1  23  -6        1.25       34.76     10.94 o 
   2  23  -6        2.25      446.70     36.09 o 
   1  24  -6        5.55       16.49      9.17 o 
   1   1  -5      283.54      363.07      7.50 o 
   2   1  -5       24.65       31.21      3.85 o 
   3   1  -5      566.17      605.66     15.30 o 
   4   1  -5       48.94       67.16      5.86 o 
   5   1  -5       85.60      111.36      9.06 o 
   6   1  -5       64.45       98.72     11.14 o 
   7   1  -5       27.44       36.94      8.18 o 
   8   1  -5        4.18        8.86     10.70 o 
   1   2  -5       66.15       65.97      3.75 o 
   2   2  -5      381.26      400.69      9.40 o 
   3   2  -5       18.51       14.55      4.53 o 
   4   2  -5      168.08      187.65      8.72 o 
   5   2  -5        4.61       -1.94      6.75 o 
   6   2  -5       66.29       37.04     13.66 o 
   7   2  -5        0.93       -2.69      9.17 o 
   8   2  -5       48.25       60.21     14.48 o 
   9   2  -5        1.40       12.85      5.59 o 
   1   3  -5      190.11      197.19      5.62 o 
   2   3  -5      118.78      162.37      7.02 o 
   3   3  -5      300.40      291.65      9.78 o 
   4   3  -5       28.62       23.24      7.43 o 
   5   3  -5       43.14       41.27     10.09 o 
   6   3  -5       36.48       53.53      9.88 o 
   7   3  -5       63.13       52.99     14.55 o 
   8   3  -5       22.86       31.76     16.59 o 
   1   4  -5       88.77      110.37      5.08 o 
   2   4  -5      239.96      263.13      8.11 o 
   3   4  -5      126.29      138.38      7.43 o 
   4   4  -5       66.58       85.67      7.77 o 
   5   4  -5       86.93       93.57      9.37 o 
   6   4  -5      163.50      171.37     14.04 o 
   7   4  -5       31.60       64.81     13.26 o 
   8   4  -5       59.30       93.03     16.05 o 
   9   4  -5       33.70       70.43     12.30 o 
   1   5  -5      401.10      459.37     10.12 o 
   2   5  -5       99.60      125.36      6.44 o 
   3   5  -5       90.93       95.28      6.20 o 
   4   5  -5       36.72       33.39      6.41 o 
   5   5  -5        6.10        6.85      5.45 o 
   6   5  -5       14.69       33.29      7.43 o 
   7   5  -5       17.36        0.68      8.69 o 
   9   5  -5       27.07        1.43      7.12 o 
   1   6  -5      570.13      662.70     15.40 o 
   2   6  -5       76.05       81.99      6.10 o 
   3   6  -5      561.38      610.53     15.88 o 
   4   6  -5      303.12      280.07     10.43 o 
   5   6  -5       58.94       52.95      8.45 o 
   6   6  -5      119.89       81.44     15.10 o 
   7   6  -5       17.20       31.59     13.32 o 
   8   6  -5       94.03       67.64     14.18 o 
   1   7  -5      426.35      469.97     12.06 o 
   2   7  -5      110.81      100.59      6.34 o 
   3   7  -5       65.77       59.46      6.44 o 
   4   7  -5       29.74       43.96      7.56 o 
   5   7  -5       84.26       73.26      8.69 o 
   6   7  -5       82.21       79.43     10.39 o 
   7   7  -5       32.97       60.01     12.78 o 
   1   8  -5      529.20      546.95     15.95 o 
   2   8  -5      406.96      403.83     11.79 o 
   3   8  -5      269.20      299.18     10.22 o 
   4   8  -5       98.14       76.23      7.16 o 
   5   8  -5      136.00      161.01     10.53 o 
   6   8  -5       20.68       37.99      9.85 o 
   7   8  -5       33.72       25.35     10.73 o 
   8   8  -5       47.70       35.20     12.20 o 
   1   9  -5      535.97      560.64     14.96 o 
   2   9  -5      418.79      401.65     12.40 o 
   3   9  -5        7.01       31.72      6.58 o 
   4   9  -5      268.85      192.02     10.80 o 
   5   9  -5       52.30       65.80     10.50 o 
   6   9  -5       76.19       50.70      9.95 o 
   7   9  -5        3.71        8.69     10.43 o 
   1  10  -5      267.46      281.97     10.84 o 
   2  10  -5       52.30       61.20      7.39 o 
   3  10  -5      226.51      200.70     11.72 o 
   4  10  -5      108.24       86.93      8.21 o 
   5  10  -5      194.08      207.89     14.69 o 
   6  10  -5       19.11       21.71      8.31 o 
   7  10  -5       27.46       19.49      7.22 o 
   1  11  -5        7.83       -8.35      8.35 o 
   2  11  -5       12.86        0.92      7.60 o 
   3  11  -5       98.96       74.18      9.03 o 
   4  11  -5       97.55       90.81      8.45 o 
   5  11  -5      284.18      263.44     18.98 o 
   6  11  -5       21.93       -0.14     10.84 o 
   1  12  -5       43.93       45.52     10.77 o 
   2  12  -5      189.10      182.17      9.34 o 
   3  12  -5      164.78      187.59     10.94 o 
   4  12  -5       84.87       90.03      8.21 o 
   5  12  -5       45.07       16.56      9.34 o 
   6  12  -5       29.99       36.94     10.94 o 
   1  13  -5      270.76      308.45     13.97 o 
   2  13  -5       86.53      121.65      9.64 o 
   3  13  -5      154.55      192.15     11.35 o 
   4  13  -5      182.23      171.50     10.29 o 
   5  13  -5       20.27        1.70      8.62 o 
   6  13  -5       22.99       24.60     10.02 o 
   1  14  -5       36.60       56.43     10.29 o 
   2  14  -5       42.20       43.62      6.95 o 
   3  14  -5      200.88      207.93     12.78 o 
   4  14  -5       78.21       78.82      7.97 o 
   5  14  -5       22.72       14.75      9.06 o 
   6  14  -5       46.32       31.45     10.84 o 
   1  15  -5      223.78      190.82     13.32 o 
   2  15  -5      353.76      295.16     15.37 o 
   3  15  -5       79.52       60.28      8.11 o 
   4  15  -5       84.64       59.33      8.21 o 
   5  15  -5       24.47       20.27     10.67 o 
   1  16  -5      494.38      388.53     18.95 o 
   2  16  -5       48.95       90.81     16.08 o 
   3  16  -5      138.16      146.93     11.24 o 
   4  16  -5        3.08       17.48      8.83 o 
   5  16  -5       66.62       60.48     13.26 o 
   1  17  -5      172.80      189.08     17.31 o 
   2  17  -5       83.41       69.92     10.77 o 
   3  17  -5       54.56       46.55     10.46 o 
   4  17  -5       39.27       13.39      7.19 o 
   5  17  -5       16.69       32.13     10.87 o 
   1  18  -5      596.14      569.20     27.60 o 
   2  18  -5       43.77      104.54     12.85 o 
   3  18  -5       27.88       30.67      9.30 o 
   4  18  -5       14.08       13.26      7.29 o 
   1  19  -5       59.85       73.19     11.82 o 
   2  19  -5       32.15       43.11     10.09 o 
   3  19  -5       23.93       11.82     10.43 o 
   1  20  -5        6.68      -11.21     11.21 o 
   2  20  -5       24.08       34.35      8.96 o 
   3  20  -5        5.91       55.65     12.85 o 
   1  21  -5       16.45       44.20     14.41 o 
   2  21  -5        9.58       34.42     14.48 o 
   4  21  -5        4.41       16.36     10.22 o 
   1  22  -5       36.94       15.20     10.29 o 
   2  22  -5       98.98      111.80     17.51 o 
   3  22  -5       24.34       25.90     12.30 o 
   4  22  -5       39.88       20.14     10.90 o 
   1  23  -5        7.33        0.31     12.40 o 
   3  23  -5       33.92       58.30     13.12 o 
   1  24  -5       11.59       56.09     14.62 o 
   3  24  -5       14.77        1.50      7.70 o 
   1  25  -5        3.02       42.15     12.54 o 
   2  25  -5        0.63       33.19     11.45 o 
   1  26  -5        0.31       -6.44      6.82 o 
   1   1  -4       39.20       39.39      5.96 o 
   2   1  -4      180.38      194.47      6.85 o 
   3   1  -4       48.23       47.84      3.54 o 
   4   1  -4        0.31       -0.27      3.00 o 
   5   1  -4      116.55      116.64      7.60 o 
   6   1  -4       84.13       75.24     10.12 o 
   8   1  -4       35.47       51.05     13.56 o 
   9   1  -4       21.96        3.10      7.02 o 
   1   2  -4      265.23      299.73     10.80 o 
   2   2  -4      113.33      126.45      5.49 o 
   3   2  -4      239.70      242.82      8.08 o 
   4   2  -4      190.53      204.73      8.35 o 
   5   2  -4       92.69      140.90      9.40 o 
   6   2  -4       33.07       48.86      7.29 o 
   8   2  -4       44.80       34.38     11.14 o 
   9   2  -4        7.10       -0.27     10.36 o 
   1   3  -4      385.39      427.37     13.15 o 
   2   3  -4      668.10      716.95     14.86 o 
   3   3  -4       27.02       33.94      4.19 o 
   4   3  -4      481.65      465.23     12.95 o 
   5   3  -4      149.23      159.37      9.78 o 
   7   3  -4       68.75       52.41     12.06 o 
   8   3  -4       81.08       89.58     12.74 o 
   9   3  -4        8.30       10.15      6.30 o 
   1   4  -4      295.27      304.46      8.83 o 
   2   4  -4      318.71      283.41      8.35 o 
   3   4  -4      263.34      289.37      9.81 o 
   4   4  -4      323.92      316.42     12.16 o 
   5   4  -4      225.94      231.07     12.37 o 
   6   4  -4      130.47       93.23     14.35 o 
   7   4  -4       14.90       20.82     11.31 o 
   9   4  -4       10.32       33.36     12.16 o 
   1   5  -4       10.50       10.09      3.51 o 
   2   5  -4      199.02      222.55      6.61 o 
   3   5  -4      141.41      183.39      7.19 o 
   4   5  -4      139.05      137.60      6.78 o 
   5   5  -4       32.00       27.29      7.50 o 
   6   5  -4       37.40       53.36     13.49 o 
   7   5  -4      170.87      158.55     16.12 o 
   8   5  -4       69.28       28.66     13.60 o 
   9   5  -4       39.30       68.83     12.85 o 
   1   6  -4      108.72      129.08      5.28 o 
   2   6  -4       76.31       84.95      4.40 o 
   3   6  -4      226.90      272.94      8.18 o 
   4   6  -4      165.64      154.06      7.29 o 
   5   6  -4        6.47       25.86      6.20 o 
   6   6  -4      271.30      293.25     16.94 o 
   7   6  -4       31.96       15.50     11.86 o 
   8   6  -4       54.79       48.05     13.46 o 
   9   6  -4        2.98        1.43      8.25 o 
   1   7  -4      672.50      709.86     15.74 o 
   2   7  -4       57.49       64.03      4.12 o 
   3   7  -4       53.59       70.03      4.87 o 
   4   7  -4       86.36       95.82      7.05 o 
   5   7  -4      264.04      261.80     15.67 o 
   7   7  -4      128.53       79.50     11.14 o 
   9   7  -4       19.59        5.93      6.03 o 
   1   8  -4      585.70      602.97     13.60 o 
   2   8  -4      187.83      165.13      6.78 o 
   3   8  -4      175.49      170.24      6.58 o 
   4   8  -4       45.56       28.08      7.09 o 
   5   8  -4       99.60      122.06     10.73 o 
   6   8  -4       85.37       66.86     10.77 o 
   7   8  -4      181.44      200.64     15.13 o 
   8   8  -4       23.98       10.22     12.68 o 
   9   8  -4       16.35        5.42      5.18 o 
   1   9  -4      285.59      249.26      8.76 o 
   2   9  -4      183.02      179.20      6.78 o 
   3   9  -4       49.42       51.86      4.60 o 
   4   9  -4        4.96       18.13      5.59 o 
   5   9  -4      374.38      369.34     20.92 o 
   6   9  -4      182.42      169.63     12.16 o 
   7   9  -4       82.40      106.35     11.28 o 
   8   9  -4       16.22       13.70     11.99 o 
   9   9  -4       10.09       23.51      7.70 o 
   1  10  -4       58.05       54.52      5.49 o 
   2  10  -4       56.50       58.44      5.42 o 
   3  10  -4      644.00      594.41     16.39 o 
   4  10  -4      247.13      241.66     11.04 o 
   5  10  -4       17.74       13.15      7.74 o 
   6  10  -4       51.89       33.12      8.83 o 
   7  10  -4       63.69       56.50      9.30 o 
   8  10  -4       27.66       20.72     11.69 o 
   1  11  -4      529.26      462.34     14.96 o 
   2  11  -4       43.93       45.70      6.30 o 
   3  11  -4      479.68      384.06     13.77 o 
   4  11  -4       22.37       31.86      7.43 o 
   5  11  -4      135.27      116.10     12.16 o 
   6  11  -4       13.98        0.20     10.73 o 
   7  11  -4        8.60        9.68     10.09 o 
   1  12  -4      225.21      199.61      9.61 o 
   2  12  -4       69.57       77.76      7.16 o 
   3  12  -4      350.99      311.62     12.16 o 
   4  12  -4      192.70      179.65     11.38 o 
   5  12  -4      164.67      158.42     12.64 o 
   6  12  -4       56.29       76.87     10.50 o 
   1  13  -4      285.83      250.35      9.88 o 
   2  13  -4      268.15      270.70     13.32 o 
   3  13  -4      366.15      345.15     13.97 o 
   4  13  -4      204.38      174.88     10.53 o 
   5  13  -4       39.60       45.56      9.47 o 
   6  13  -4        1.15       15.54     11.14 o 
   1  14  -4       42.86       41.74      5.93 o 
   2  14  -4      248.90      205.58     10.26 o 
   3  14  -4       95.76       93.71      9.51 o 
   4  14  -4      136.80      109.31      9.47 o 
   5  14  -4       48.45       71.42     13.56 o 
   6  14  -4        6.95       26.51     10.94 o 
   1  15  -4      103.14      110.27      7.87 o 
   2  15  -4       87.12       91.80     10.26 o 
   3  15  -4       19.50       31.38      8.72 o 
   4  15  -4       62.72       81.03     10.46 o 
   5  15  -4       52.30       71.83     13.80 o 
   6  15  -4       18.01        1.19      9.13 o 
   1  16  -4      322.96      319.22     14.79 o 
   2  16  -4      113.31       93.23     10.26 o 
   3  16  -4       44.02       53.43      8.31 o 
   4  16  -4        0.30       -0.85      8.08 o 
   5  16  -4       25.13       28.79     10.60 o 
   6  16  -4        5.55       20.85     10.84 o 
   1  17  -4       86.79       67.44     10.29 o 
   2  17  -4       77.88       53.98      8.45 o 
   3  17  -4       69.19       69.24      9.13 o 
   4  17  -4      132.30      146.69     13.32 o 
   5  17  -4       19.97       11.42     11.52 o 
   6  17  -4       17.80       50.74     11.59 o 
   1  18  -4       32.35       31.21     10.46 o 
   2  18  -4       77.13       62.87      8.69 o 
   3  18  -4       12.23       -2.01      6.54 o 
   4  18  -4        1.81       -7.70      7.70 o 
   5  18  -4       37.06       23.99      7.26 o 
   1  19  -4       20.96       24.50      9.30 o 
   2  19  -4      102.41       82.60      9.40 o 
   3  19  -4       78.06       62.84     10.87 o 
   4  19  -4        9.37       -5.66      7.67 o 
   5  19  -4       23.87       -3.65     10.19 o 
   1  20  -4       92.40      101.78     12.03 o 
   2  20  -4       42.21       53.98     10.26 o 
   3  20  -4       10.57       23.51     11.21 o 
   1  21  -4       49.43       52.20      9.92 o 
   2  21  -4        0.80       -6.27      8.52 o 
   3  21  -4        1.98      -10.84     11.38 o 
   4  21  -4        3.16        9.61     11.28 o 
   1  22  -4        6.70       49.85      9.71 o 
   2  22  -4       23.92       48.69      9.95 o 
   3  22  -4        7.35       21.30     11.79 o 
   4  22  -4       31.81       29.95     12.44 o 
   1  23  -4        4.85       32.41     13.94 o 
   2  23  -4        3.62       14.07     13.08 o 
   3  23  -4       16.93       34.48     13.97 o 
   4  23  -4        0.20       15.40     11.89 o 
   1  24  -4        4.47        9.44     13.56 o 
   3  24  -4        9.51       20.92     13.83 o 
   4  24  -4       26.49       60.55     11.99 o 
   1  25  -4        2.90       13.26      9.03 o 
   3  25  -4        5.51        8.93      7.80 o 
   1  26  -4        0.70      -11.52     11.76 o 
   2  26  -4        0.04       34.83     12.74 o 
   3  26  -4        6.33        0.17     10.26 o 
   1  27  -4        0.72       -3.92      8.76 o 
   2  27  -4        1.62       15.33      9.37 o 
   1   1  -3     1882.90     2334.07     46.24 o 
   2   1  -3      532.29      534.95     12.68 o 
   3   1  -3      596.98      591.18     16.97 o 
   4   1  -3      824.47      832.50     21.64 o 
   5   1  -3      333.18      331.55     10.87 o 
   6   1  -3      193.09      253.96     22.18 o 
   7   1  -3       66.20       93.54     14.89 o 
   8   1  -3       18.61       13.19     10.67 o 
  10   1  -3       18.71        4.02      8.35 o 
   1   2  -3      229.44      237.57      6.88 o 
   2   2  -3      317.68      333.67      8.93 o 
   3   2  -3      262.11      249.13     11.93 o 
   4   2  -3      446.09      428.02     12.61 o 
   5   2  -3       28.53       14.75      5.55 o 
   6   2  -3        8.09       18.98      6.75 o 
   8   2  -3       26.38       54.55     12.74 o 
   9   2  -3       41.70       47.19      9.71 o 
   1   3  -3      753.13      790.21     19.73 o 
   2   3  -3     1360.95     1449.84     65.87 o 
   3   3  -3       96.41      106.83      5.38 o 
   4   3  -3      322.00      317.21     10.70 o 
   5   3  -3       47.71       64.37      6.37 o 
   6   3  -3       75.27       92.62      9.30 o 
   7   3  -3       30.17       32.41     11.65 o 
   8   3  -3        5.60       17.89     11.79 o 
   9   3  -3       50.85       44.54      9.00 o 
  10   3  -3       16.56       -1.12      9.23 o 
   1   4  -3      787.31      734.60     22.59 o 
   2   4  -3      315.61      322.32      8.48 o 
   3   4  -3       85.84       92.38      4.43 o 
   4   4  -3       34.78       39.80      9.00 o 
   5   4  -3        8.90       -0.10      5.66 o 
   6   4  -3       67.80       57.66      7.91 o 
   7   4  -3       39.89       50.98      8.62 o 
   8   4  -3        7.86       -5.55      8.21 o 
   9   4  -3       67.97       51.56      9.37 o 
   1   5  -3      453.95      480.12     17.21 o 
   2   5  -3      566.91      552.53     17.14 o 
   3   5  -3     1288.55     1288.09     43.45 o 
   4   5  -3      244.50      215.12     11.76 o 
   5   5  -3        7.72        2.86      7.80 o 
   7   5  -3       38.01       43.17     10.73 o 
  10   5  -3        1.57        2.21      4.60 o 
   1   6  -3     1570.18     1620.56     39.36 o 
   2   6  -3     3474.73     3604.47     80.96 o 
   3   6  -3      188.67      197.64      8.86 o 
   4   6  -3        4.77       14.55      5.86 o 
   5   6  -3      207.87      196.68     12.10 o 
   6   6  -3        1.84       21.13      7.53 o 
   7   6  -3       58.92       66.41      9.58 o 
   1   7  -3     2131.03     2233.82     51.39 o 
   2   7  -3      329.64      313.15     11.21 o 
   3   7  -3      619.95      470.62     16.08 o 
   4   7  -3      224.17      234.98     12.61 o 
   5   7  -3       21.58       36.39      7.36 o 
   6   7  -3       80.90       71.05      9.85 o 
   7   7  -3       23.92       28.69      7.39 o 
   8   7  -3       36.68       40.35     11.76 o 
   9   7  -3       65.03       15.50     11.93 o 
   1   8  -3      479.22      499.21     13.19 o 
   2   8  -3      223.22      218.70     11.79 o 
   3   8  -3      142.25      149.25      7.60 o 
   4   8  -3       19.35        2.25      8.42 o 
   5   8  -3       17.71       23.65      6.78 o 
   6   8  -3      115.07       65.42     12.61 o 
   7   8  -3       71.15       82.26      9.98 o 
   8   8  -3        0.34       -7.12      8.69 o 
   9   8  -3       12.79       22.01     11.72 o 
   1   9  -3      731.18      813.21     23.58 o 
   2   9  -3      301.33      284.80      8.93 o 
   3   9  -3      123.98       86.48      5.18 o 
   4   9  -3      356.86      339.73     13.05 o 
   5   9  -3      266.76      304.36     16.77 o 
   6   9  -3       72.88       70.40      8.69 o 
   7   9  -3       81.59       93.40     15.67 o 
   8   9  -3        5.27        1.36      6.41 o 
   9   9  -3       69.08       13.49      6.54 o 
   1  10  -3      114.01      101.58      5.93 o 
   2  10  -3      205.84      164.58      7.09 o 
   3  10  -3      478.43      355.95     12.06 o 
   4  10  -3      187.28      170.68      9.27 o 
   5  10  -3      196.54      178.56     12.74 o 
   6  10  -3       59.65       43.99      8.38 o 
   7  10  -3       58.44       34.83     12.81 o 
   8  10  -3        6.92       15.54      9.68 o 
   9  10  -3       24.29       -1.16      5.69 o 
   1  11  -3      220.93      193.92      8.01 o 
   2  11  -3       70.37       65.05      6.41 o 
   3  11  -3       29.89       22.90      4.87 o 
   4  11  -3      375.26      324.09     14.41 o 
   5  11  -3       37.09       44.88      8.31 o 
   6  11  -3      144.02      213.11     19.76 o 
   7  11  -3      196.31      147.34     13.46 o 
   8  11  -3       14.38       -3.24      7.09 o 
   9  11  -3       24.24       17.38      6.24 o 
   1  12  -3      469.08      498.42     16.94 o 
   2  12  -3      252.06      205.27     10.02 o 
   3  12  -3        8.55       53.29      7.91 o 
   4  12  -3       12.74       13.87      7.12 o 
   5  12  -3       40.90       41.67      8.35 o 
   6  12  -3      106.89       96.26     10.90 o 
   7  12  -3       41.18       51.93     11.69 o 
   8  12  -3       23.28       10.43      8.86 o 
   1  13  -3      376.15      328.76     13.66 o 
   2  13  -3       19.84       11.69      7.50 o 
   3  13  -3      247.86      239.86     12.27 o 
   4  13  -3       85.94      100.28     10.70 o 
   6  13  -3       45.05       30.26     10.63 o 
   7  13  -3       77.86      102.98     14.82 o 
   1  14  -3      291.08      262.01     12.03 o 
   2  14  -3       40.26       34.83      7.94 o 
   3  14  -3      270.98      250.52     12.91 o 
   4  14  -3      252.60      234.34     15.33 o 
   5  14  -3       94.77       80.42     13.60 o 
   7  14  -3       36.51       74.80     12.64 o 
   1  15  -3       78.06       77.83      7.26 o 
   2  15  -3      288.00      276.25     17.14 o 
   3  15  -3       81.82      107.47     10.67 o 
   4  15  -3       62.21       83.86     10.22 o 
   5  15  -3      132.68      120.73     16.22 o 
   6  15  -3       43.16       34.11     11.55 o 
   7  15  -3       23.49        0.03      7.94 o 
   8  15  -3       16.01       26.31     10.80 o 
   1  16  -3       74.12       75.31      9.37 o 
   2  16  -3      164.61      161.82     12.78 o 
   3  16  -3       13.33        6.37      8.31 o 
   4  16  -3      120.04      154.02     18.43 o 
   5  16  -3       13.51       13.87      8.79 o 
   7  16  -3       30.40       39.32      9.78 o 
   1  17  -3       37.64       26.61      6.24 o 
   2  17  -3       52.75       65.12      9.71 o 
   3  17  -3       35.73       58.10     10.84 o 
   4  17  -3        7.28        7.56      8.38 o 
   5  17  -3      162.57      171.30     12.64 o 
   1  18  -3       12.12       -0.78      9.92 o 
   2  18  -3       89.79       80.83     14.79 o 
   3  18  -3      169.90      139.47     10.90 o 
   4  18  -3       67.93       45.93      9.92 o 
   5  18  -3       10.51       42.19      8.35 o 
   6  18  -3       27.76        5.11      8.52 o 
   1  19  -3        1.51       -6.37      9.68 o 
   2  19  -3      105.24       75.51     11.55 o 
   4  19  -3       21.78       28.28      8.83 o 
   5  19  -3       36.10       41.30      8.55 o 
   6  19  -3        3.34       18.61     10.73 o 
   1  20  -3       27.91       57.59     15.71 o 
   2  20  -3       63.19       25.35      7.63 o 
   3  20  -3       15.52       26.37      9.13 o 
   4  20  -3       13.39       11.52      7.84 o 
   5  20  -3       24.67       51.56      8.96 o 
   1  21  -3       61.92       80.66     12.13 o 
   2  21  -3       12.33       29.71     10.32 o 
   3  21  -3       31.77       52.20     14.58 o 
   4  21  -3       32.98       15.78     11.07 o 
   1  22  -3        1.89        2.49      8.79 o 
   2  22  -3       17.91       27.64     15.20 o 
   3  22  -3       22.03       30.05     14.01 o 
   4  22  -3        9.46       28.11     10.80 o 
   5  22  -3        1.66       -5.90      7.16 o 
   1  23  -3       61.16      129.18     17.51 o 
   2  23  -3       10.70       -0.61      8.45 o 
   3  23  -3       25.51       66.89     14.14 o 
   1  24  -3       37.64       31.89      9.03 o 
   2  24  -3        1.82        8.38      8.83 o 
   3  24  -3       15.41       48.59     12.34 o 
   4  24  -3        7.13       28.45     14.01 o 
   5  24  -3        7.40       20.82     12.16 o 
   1  25  -3        5.68       26.27      6.75 o 
   2  25  -3        0.65        2.69     12.23 o 
   3  25  -3       31.51       16.73      8.04 o 
   4  25  -3        6.13       -3.68     12.57 o 
   1  26  -3        2.13       16.53      9.81 o 
   2  26  -3       11.50       13.32     12.03 o 
   3  26  -3       10.72       31.04     13.97 o 
   4  26  -3        6.69       24.09     10.19 o 
   1  27  -3        4.27      -10.73     10.73 o 
   2  27  -3       17.56        8.72      7.43 o 
   1  28  -3        0.68       -8.59      8.59 o 
   2  28  -3        4.12        1.40      8.48 o 
   1   1  -2      877.65     1073.85     23.92 o 
   2   1  -2     2222.22     1963.84     46.92 o 
   3   1  -2      531.73      535.43     16.15 o 
   4   1  -2       69.09       47.98      3.68 o 
   5   1  -2      326.47      271.00      9.58 o 
   6   1  -2       80.59       44.37      9.64 o 
   7   1  -2        4.25        0.00     10.05 o 
   8   1  -2        5.52       10.53      8.89 o 
   9   1  -2        8.23       26.44      7.50 o 
  10   1  -2       12.03       13.12      6.34 o 
   1   2  -2     1293.32     1329.35     28.79 o 
   2   2  -2     2269.48     2306.64     41.27 o 
   3   2  -2      487.64      462.98     14.45 o 
   4   2  -2      850.77      875.09     21.88 o 
   5   2  -2       35.58       37.72      3.78 o 
   6   2  -2      119.23      121.96     13.46 o 
   7   2  -2        7.73        1.67      8.72 o 
   8   2  -2       23.20       23.75     11.62 o 
   9   2  -2        4.75       10.97      7.46 o 
  10   2  -2        7.64       10.84      7.56 o 
   1   3  -2      366.52      333.19      8.38 o 
   2   3  -2       88.63       86.14      3.44 o 
   3   3  -2      139.21      132.79      5.42 o 
   4   3  -2      669.57      657.32     15.10 o 
   5   3  -2      344.43      310.05     10.63 o 
   6   3  -2       10.30       25.01      5.93 o 
   7   3  -2       48.56       86.76     13.97 o 
   8   3  -2        6.33       52.03     12.91 o 
   9   3  -2       19.28       26.31      6.95 o 
  10   3  -2        2.34       -5.25      5.25 o 
   1   4  -2     1072.85     1106.46     21.26 o 
   2   4  -2     2035.55     1960.87     45.46 o 
   3   4  -2      209.88      206.53      8.18 o 
   4   4  -2      177.50      169.66      6.95 o 
   5   4  -2      459.42      478.86     14.04 o 
   6   4  -2      254.09      274.44     13.60 o 
   7   4  -2       18.52       19.63      6.27 o 
   8   4  -2       40.35       43.34     14.18 o 
   9   4  -2        8.66       12.51      6.75 o 
  10   4  -2       12.04       22.86     12.74 o 
   1   5  -2     1062.55      985.29     18.95 o 
   2   5  -2       39.32       48.25      2.79 o 
   3   5  -2      433.94      490.79     20.07 o 
   4   5  -2       32.06       32.24      3.68 o 
   5   5  -2      346.33      323.41     11.65 o 
   6   5  -2      102.97      133.47      9.88 o 
   7   5  -2       33.05       29.48      7.36 o 
   8   5  -2       31.05       77.59     13.60 o 
   9   5  -2        7.27       -6.54      6.54 o 
  10   5  -2        2.18        5.28      5.08 o 
   1   6  -2      546.94      506.23     12.27 o 
   2   6  -2      376.39      361.54     11.24 o 
   3   6  -2      583.12      672.38     19.70 o 
   4   6  -2      416.17      480.23     13.08 o 
   5   6  -2       66.47       73.94      5.28 o 
   6   6  -2        3.28       -2.08      5.55 o 
   7   6  -2        2.26        3.85      6.07 o 
   8   6  -2       28.44       94.05     15.88 o 
   9   6  -2       16.02        0.85      6.00 o 
  10   6  -2       30.27       10.56      5.35 o 
   1   7  -2     1992.30     1981.22     46.34 o 
   2   7  -2       85.82       90.81      6.54 o 
   3   7  -2      464.92      488.44     20.24 o 
   4   7  -2      173.33      155.59      6.61 o 
   5   7  -2      291.46      293.66     12.91 o 
   6   7  -2      121.84      120.63     10.12 o 
   7   7  -2        7.53       -6.30      8.31 o 
   8   7  -2       49.31       38.68     12.10 o 
   9   7  -2       21.62        5.86      8.86 o 
  10   7  -2       12.03        2.45      6.99 o 
   1   8  -2      532.23      554.07     16.15 o 
   2   8  -2      511.96      540.98     16.77 o 
   3   8  -2      336.45      332.58     14.75 o 
   4   8  -2      101.90       89.99      6.13 o 
   5   8  -2      104.63       88.97      7.97 o 
   6   8  -2       72.12       85.39      8.52 o 
   8   8  -2       79.21       54.52      8.48 o 
   9   8  -2        2.13       -8.38      8.38 o 
  10   8  -2        5.07       18.67      6.95 o 
   1   9  -2       97.10      103.73      5.76 o 
   2   9  -2     1916.70     2128.25     51.32 o 
   3   9  -2      146.30      133.78      7.16 o 
   4   9  -2      375.93      374.25     12.23 o 
   5   9  -2       59.78       43.07      7.09 o 
   6   9  -2        5.82       -3.27      6.30 o 
   7   9  -2       39.73       40.28     10.67 o 
   8   9  -2      128.29      121.55     10.56 o 
   9   9  -2       16.47        7.63      6.17 o 
   1  10  -2      508.98      491.91     15.57 o 
   2  10  -2      532.41      540.20     16.66 o 
   3  10  -2      874.97      872.26     30.50 o 
   4  10  -2        0.28       -2.90      5.55 o 
   5  10  -2       69.11       65.42      8.48 o 
   6  10  -2       79.62       73.47     13.39 o 
   7  10  -2      125.85      147.75     19.83 o 
   8  10  -2       52.03       34.08      7.80 o 
   1  11  -2     1620.52     1483.44     38.74 o 
   2  11  -2      437.48      423.56     12.68 o 
   3  11  -2      140.14      153.31      9.61 o 
   4  11  -2      348.01      363.96     17.65 o 
   5  11  -2       96.44      101.82     14.01 o 
   6  11  -2       74.29       54.18      8.28 o 
   7  11  -2      126.40      140.12     16.29 o 
   9  11  -2        3.61       10.60      6.24 o 
   1  12  -2      969.22      891.82     21.98 o 
   2  12  -2        6.42        6.78      3.65 o 
   3  12  -2      224.11      250.28     19.90 o 
   4  12  -2       29.55       33.97     10.77 o 
   5  12  -2      104.92      143.90     16.05 o 
   6  12  -2      140.08      162.13     18.74 o 
   7  12  -2      129.55      115.52     15.20 o 
   8  12  -2       31.93       29.48      6.78 o 
   9  12  -2        1.93        4.29      6.95 o 
   1  13  -2      215.02      221.15      8.52 o 
   2  13  -2        1.61        8.42      3.00 o 
   3  13  -2       51.78       40.79      9.61 o 
   5  13  -2       95.48       64.47     12.78 o 
   6  13  -2       16.21        0.03      8.76 o 
   7  13  -2      153.09       76.43     15.91 o 
   8  13  -2       12.12       12.23      5.72 o 
   9  13  -2        1.61        6.71      5.66 o 
   1  14  -2       86.08       64.37      7.46 o 
   2  14  -2       37.18       51.08      9.13 o 
   3  14  -2       21.01       31.72      9.85 o 
   4  14  -2       21.90       25.32      9.03 o 
   5  14  -2       98.21       99.53     14.35 o 
   7  14  -2       11.04        4.80     10.29 o 
   8  14  -2       76.62       57.14      6.92 o 
   1  15  -2      108.53      109.31      9.44 o 
   2  15  -2      204.23      168.26     12.44 o 
   3  15  -2       16.76       -6.24      8.79 o 
   5  15  -2       79.16       66.86     11.96 o 
   8  15  -2        9.18       15.85      5.76 o 
   1  16  -2      178.78      142.13     10.43 o 
   2  16  -2       35.83       -9.54      9.54 o 
   3  16  -2       74.32      123.05     15.78 o 
   4  16  -2       68.76       78.17     13.94 o 
   5  16  -2      228.75      173.82     20.10 o 
   6  16  -2       21.29       19.39      9.20 o 
   7  16  -2       13.88       30.74     14.45 o 
   8  16  -2        0.25        0.55     11.62 o 
   1  17  -2       15.49       50.47     10.29 o 
   2  17  -2      250.14      228.82     15.78 o 
   4  17  -2      234.94      206.26     20.62 o 
   5  17  -2        2.43       22.52      8.18 o 
   6  17  -2        8.13       -0.99     10.43 o 
   7  17  -2       37.88       19.46      6.71 o 
   8  17  -2        4.02       -3.71      6.75 o 
   1  18  -2       12.77       18.33      7.19 o 
   2  18  -2      123.95       90.03     14.28 o 
   3  18  -2      294.88      265.58     26.48 o 
   4  18  -2       44.93       31.72     11.52 o 
   5  18  -2       63.55       65.63      9.61 o 
   6  18  -2       19.77       17.75      7.22 o 
   8  18  -2        9.15        0.41      5.32 o 
   1  19  -2       22.13       24.02      7.50 o 
   2  19  -2      263.84      207.66     21.26 o 
   3  19  -2      134.00      125.26     16.59 o 
   4  19  -2       10.11       16.73      9.85 o 
   5  19  -2       30.08       47.88      9.20 o 
   6  19  -2       13.68       -8.31      8.31 o 
   1  20  -2       97.78       93.67     16.36 o 
   3  20  -2       12.12       -6.58      8.66 o 
   4  20  -2        3.73       -8.69      8.69 o 
   5  20  -2       71.52       88.49     10.63 o 
   6  20  -2       19.76       -3.61      8.14 o 
   1  21  -2       62.92      103.52     16.46 o 
   4  21  -2       25.58       21.77     10.53 o 
   5  21  -2       12.58       73.33     14.28 o 
   1  22  -2       42.67       36.90     15.47 o 
   4  22  -2       36.78       25.69      7.87 o 
   5  22  -2       21.89       24.36      8.14 o 
   1  23  -2        2.77      -13.08     13.08 o 
   2  23  -2       81.43       86.76     16.05 o 
   4  23  -2       17.95       43.17     17.41 o 
   5  23  -2        5.34        2.49      6.75 o 
   1  24  -2        2.67       39.49     16.59 o 
   2  24  -2       31.56        1.26     14.89 o 
   3  24  -2       19.03       34.25     10.22 o 
   4  24  -2       15.42        8.69      9.64 o 
   5  24  -2        3.62        4.26     12.20 o 
   1  25  -2        9.89       10.43      9.13 o 
   2  25  -2       52.67       60.04     11.11 o 
   3  25  -2        4.75       30.29     10.56 o 
   4  25  -2       14.40       -3.61      8.35 o 
   1  26  -2        2.70       16.15      9.98 o 
   2  26  -2       15.05       25.45     10.12 o 
   3  26  -2        1.55       12.71      8.93 o 
   4  26  -2        5.33       59.02     14.04 o 
   1  27  -2        0.69       -5.90      9.17 o 
   2  27  -2       17.15       34.01     14.45 o 
   3  27  -2        0.15       20.21     12.16 o 
   4  27  -2        3.29       11.72     10.56 o 
   1  28  -2        9.49       -8.93     10.84 o 
   2  28  -2       11.25       22.15     10.39 o 
   1  29  -2        4.01        9.58      7.56 o 
   1   1  -1     4681.30     4730.46     82.63 o 
   2   1  -1     4392.09     4322.00     79.74 o 
   3   1  -1     4893.50     4746.03    104.61 o 
   4   1  -1      499.18      492.02     15.81 o 
   5   1  -1      553.47      562.31     15.47 o 
   6   1  -1       50.92       53.94      4.12 o 
   7   1  -1       11.94       -8.59      8.59 o 
   8   1  -1       32.68        8.79      7.29 o 
   9   1  -1        0.04        0.95      7.12 o 
  10   1  -1        3.38       -8.11     11.76 o 
   1   2  -1     5444.37     5331.48     92.14 o 
   2   2  -1     1777.97     1566.35     32.17 o 
   3   2  -1      628.38      647.95     18.20 o 
   4   2  -1      778.43      839.86     23.99 o 
   5   2  -1       99.72       89.99      5.28 o 
   6   2  -1      217.61      217.81      8.93 o 
   7   2  -1       37.33       44.95     12.34 o 
   8   2  -1       23.10       22.80      7.56 o 
   9   2  -1       19.75       20.31      5.28 o 
  10   2  -1        3.22        3.85      7.19 o 
   1   3  -1    12603.01    12822.67    213.07 o 
   2   3  -1     8092.76     7850.58    122.33 o 
   3   3  -1     1759.29     1802.18     35.85 o 
   4   3  -1      533.79      562.55     16.94 o 
   5   3  -1       40.48       50.70      4.67 o 
   6   3  -1       84.31       88.66      7.94 o 
   7   3  -1      103.90      117.76      9.47 o 
   8   3  -1       48.34       43.62      9.40 o 
   9   3  -1        2.25       14.31      5.86 o 
  10   3  -1       16.84       42.83      8.21 o 
   1   4  -1     4322.12     3961.61     72.24 o 
   2   4  -1      693.21      725.94     16.08 o 
   3   4  -1       72.72       90.03      5.42 o 
   4   4  -1      241.94      249.19      9.85 o 
   5   4  -1       45.24       37.62      4.12 o 
   6   4  -1      134.97       97.29      8.83 o 
   7   4  -1       82.20       96.30      9.13 o 
   8   4  -1       41.67       49.34     10.32 o 
   9   4  -1        7.59       -2.59      5.42 o 
  10   4  -1        1.57        8.38     10.60 o 
   1   5  -1     8260.65     7010.75    147.14 o 
   2   5  -1      699.45      730.37     16.83 o 
   3   5  -1     3342.91     3522.31     79.63 o 
   4   5  -1      330.86      364.44     11.99 o 
   5   5  -1      356.07      335.23     10.60 o 
   6   5  -1       50.42       82.77      8.21 o 
   7   5  -1       29.57       27.84     10.46 o 
   8   5  -1        8.94       22.42      8.08 o 
   9   5  -1       11.80       21.94      6.51 o 
  10   5  -1        2.70       16.29      7.19 o 
   1   6  -1     1629.81     1613.64     47.13 o 
   2   6  -1      809.57      804.28     21.84 o 
   3   6  -1     1411.03     1431.41     36.94 o 
   4   6  -1     2253.51     2230.65     53.19 o 
   5   6  -1      309.47      299.63     10.22 o 
   6   6  -1      125.30      138.21     10.80 o 
   7   6  -1       27.29       24.67      6.47 o 
   8   6  -1       64.53       94.87     11.35 o 
   9   6  -1       11.67       19.53      7.33 o 
  10   6  -1       12.72        1.87      7.70 o 
   1   7  -1      425.02      458.11     17.79 o 
   2   7  -1        4.25       11.42      3.24 o 
   3   7  -1        8.77        4.57      3.44 o 
   4   7  -1     1163.74     1190.60     31.42 o 
   5   7  -1      105.62      116.47      6.03 o 
   6   7  -1      119.79      135.69     10.36 o 
   7   7  -1       46.46       49.51      8.38 o 
   8   7  -1       13.85       15.10      7.56 o 
   9   7  -1       30.51       19.73      7.05 o 
  10   7  -1       11.59       -0.82     10.05 o 
   1   8  -1      301.80      302.49     10.36 o 
   2   8  -1      219.15      233.96      7.74 o 
   3   8  -1      665.87      697.12     20.72 o 
   4   8  -1      327.50      333.60     11.96 o 
   5   8  -1      180.08      149.25      8.38 o 
   6   8  -1      275.79      272.30     15.06 o 
   7   8  -1      144.74      201.69     13.43 o 
   8   8  -1       51.03       59.46      7.36 o 
   9   8  -1       30.42       22.52      6.10 o 
  10   8  -1       13.43       10.70      8.89 o 
   1   9  -1      175.67      195.56      9.58 o 
   2   9  -1      331.27      434.56     16.94 o 
   3   9  -1      336.55      353.53     12.64 o 
   4   9  -1     1057.80     1069.05     30.05 o 
   5   9  -1      137.37      160.02      8.96 o 
   6   9  -1      717.21      737.77     29.44 o 
   7   9  -1       39.02       24.43     10.90 o 
   8   9  -1       38.37       66.45      7.43 o 
   9   9  -1       14.00        7.39      7.74 o 
  10   9  -1        6.31        4.63      9.13 o 
   1  10  -1      421.66      463.97     15.10 o 
   2  10  -1      416.95      455.49     13.53 o 
   3  10  -1      799.50      835.39     25.01 o 
   4  10  -1       75.15       79.80      7.97 o 
   5  10  -1      519.14      594.21     33.94 o 
   6  10  -1      283.80      301.40     23.55 o 
   7  10  -1      347.99      342.63     27.06 o 
   8  10  -1       67.66       34.14      8.59 o 
   9  10  -1       21.78       14.69      6.75 o 
  10  10  -1       13.93       11.24      6.47 o 
   1  11  -1       62.11       65.12      5.21 o 
   2  11  -1       59.00       60.82      4.50 o 
   3  11  -1       28.70       30.91      4.40 o 
   4  11  -1      648.38      627.87     20.45 o 
   5  11  -1       83.81      123.66     15.47 o 
   6  11  -1      145.17      116.40     18.33 o 
   7  11  -1      128.90      130.34     16.02 o 
   8  11  -1       30.87       32.07      5.35 o 
   9  11  -1       24.57       13.83      7.50 o 
   1  12  -1     2129.96     2260.67     54.38 o 
   2  12  -1      499.98      550.56     17.58 o 
   3  12  -1      304.79      300.24     12.06 o 
   4  12  -1        8.03       21.81      9.75 o 
   5  12  -1       30.80       24.64     12.03 o 
   6  12  -1      161.06      183.19     18.67 o 
   7  12  -1       83.29       98.48     14.62 o 
   8  12  -1       35.46       42.15      5.42 o 
   9  12  -1       27.33       15.85      6.58 o 
   1  13  -1       11.35        6.78      3.68 o 
   2  13  -1       50.61       52.27      4.40 o 
   3  13  -1       50.58       50.67      5.76 o 
   4  13  -1      106.87      121.07     14.79 o 
   5  13  -1        8.00       39.29     12.64 o 
   6  13  -1       25.52       51.76     14.07 o 
   7  13  -1       44.50       56.60      9.10 o 
   8  13  -1       11.29       11.24      4.94 o 
   9  13  -1        8.98       14.52      6.85 o 
   1  14  -1      386.23      367.50     17.07 o 
   2  14  -1       31.85       19.46      3.82 o 
   3  14  -1       59.93       43.75      6.78 o 
   4  14  -1       33.71       56.97     12.54 o 
   5  14  -1      113.42      123.29     16.02 o 
   6  14  -1       20.17        1.98     10.32 o 
   7  14  -1       11.00       12.57      5.86 o 
   8  14  -1        0.20       -0.48      4.02 o 
   9  14  -1       76.27       47.57     13.77 o 
   1  15  -1      317.24      328.25     11.31 o 
   2  15  -1       58.64       54.42      5.15 o 
   3  15  -1       34.26       12.03     10.70 o 
   4  15  -1      125.71      143.19     18.20 o 
   5  15  -1       71.70       96.60     17.28 o 
   6  15  -1       53.88      102.40     16.80 o 
   7  15  -1       27.15       37.18      6.37 o 
   8  15  -1        8.28       -0.20      3.68 o 
   1  16  -1      175.81      176.44      9.10 o 
   2  16  -1      227.53      164.69     16.12 o 
   3  16  -1      196.49      187.82     21.16 o 
   4  16  -1      102.22      114.19     15.88 o 
   5  16  -1       73.40       63.76     13.19 o 
   6  16  -1       19.75       -7.33     12.03 o 
   7  16  -1        0.17        7.91      5.59 o 
   8  16  -1        1.78       10.90      7.94 o 
   1  17  -1       57.85       39.90     12.37 o 
   2  17  -1       44.93       54.11      7.80 o 
   4  17  -1       15.34       35.40      8.62 o 
   5  17  -1       77.55       58.23     10.19 o 
   6  17  -1       54.57       52.14      7.46 o 
   7  17  -1       35.17       42.94     13.60 o 
   8  17  -1        9.08       42.83      7.94 o 
   1  18  -1      201.94      199.61     18.33 o 
   2  18  -1        1.69        4.84      6.61 o 
   4  18  -1       52.57       53.67     13.29 o 
   5  18  -1       42.32       45.87      9.10 o 
   6  18  -1       16.45       27.74      6.24 o 
   7  18  -1       11.06       -5.49      6.13 o 
   8  18  -1        7.33        5.62      6.20 o 
   2  19  -1       19.14       40.17     10.19 o 
   3  19  -1      304.78      250.05     23.27 o 
   4  19  -1        0.83       -3.10      6.44 o 
   5  19  -1        3.73       18.50     10.67 o 
   6  19  -1       14.88       26.10      7.46 o 
   8  19  -1        7.67        8.18      4.67 o 
   1  20  -1        2.83       -0.41     12.37 o 
   4  20  -1       29.88       32.13     11.31 o 
   5  20  -1       20.77       19.49      8.11 o 
   6  20  -1       55.07        4.87      5.83 o 
   8  20  -1        1.13       60.25      6.51 o 
   1  21  -1      653.11      702.94     45.66 o 
   3  21  -1       94.30       72.68     14.11 o 
   4  21  -1       92.70       77.66     11.65 o 
   5  21  -1        0.32      -10.90     12.06 o 
   7  21  -1       10.84        3.54     10.09 o 
   1  22  -1       66.08       60.45     12.03 o 
   2  22  -1        4.14        9.10      8.45 o 
   3  22  -1       12.84       24.36     15.81 o 
   4  22  -1       47.54       35.37      8.48 o 
   5  22  -1        2.48      -11.55     11.55 o 
   7  22  -1       16.24       19.70      9.20 o 
   1  23  -1      286.35      277.58     18.06 o 
   2  23  -1       25.16       57.59     10.56 o 
   3  23  -1       63.28       41.91     16.39 o 
   4  23  -1        3.65       71.83     16.59 o 
   5  23  -1        1.28       15.85      8.45 o 
   6  23  -1        4.77       -5.18      5.18 o 
   7  23  -1        5.74       21.33      7.02 o 
   1  24  -1       49.29       61.44     11.42 o 
   2  24  -1        5.70       32.61     15.06 o 
   3  24  -1        5.27      -14.18     14.18 o 
   4  24  -1        4.64       -4.70     13.70 o 
   5  24  -1        0.09       12.16     13.63 o 
   6  24  -1        0.82       -1.16      5.72 o 
   1  25  -1       58.74       79.70     15.67 o 
   2  25  -1       43.06       30.12     14.65 o 
   4  25  -1        2.85      -14.52     14.52 o 
   5  25  -1        2.29       -0.92      9.20 o 
   6  25  -1        3.49       -5.08      5.76 o 
   1  26  -1       17.07       16.83      8.42 o 
   2  26  -1       39.52       67.61     18.71 o 
   3  26  -1       11.55      285.62     33.26 o 
   4  26  -1        2.72      -12.85     12.85 o 
   5  26  -1        6.17        4.36      4.94 o 
   1  27  -1       13.53       14.35      9.30 o 
   2  27  -1        7.80       56.36     18.74 o 
   3  27  -1       13.31      -14.69     14.69 o 
   4  27  -1        4.30       34.55     12.95 o 
   1  28  -1        3.41       12.20     12.74 o 
   2  28  -1       14.61       19.59     14.31 o 
   3  28  -1        1.39        4.29      8.59 o 
   4  28  -1        9.59        7.16      6.07 o 
   1  29  -1        4.76       36.87     13.19 o 
   2  29  -1        0.41       22.52     10.43 o 
   1  30  -1        2.51       -0.68      6.27 o 
   2   0   0    45990.06    43141.24    988.19 o 
   4   0   0      210.71      195.80     14.18 o 
   6   0   0      231.18      225.07     16.46 o 
  10   0   0       25.16       30.26     10.26 o 
   1   1   0     2546.97     2365.48     43.31 o 
   2   1   0      473.46      415.75     10.46 o 
   3   1   0      543.37      597.27     19.97 o 
   4   1   0      340.11      369.34     15.06 o 
   5   1   0      256.58      263.71     11.07 o 
   6   1   0        0.03       -4.80      4.80 o 
   7   1   0      578.41      593.46     24.77 o 
   8   1   0        0.00       20.27      6.41 o 
   9   1   0      114.84      166.08     19.73 o 
  10   1   0        4.75       17.11      7.05 o 
   0   2   0     1411.97        1.12      1.12 o 
   1   2   0      768.41      721.68     17.99 o 
   2   2   0     6663.33     6159.69    109.83 o 
   3   2   0      729.19      616.02     20.82 o 
   4   2   0       94.11       75.24      6.37 o 
   5   2   0        0.26        4.84      4.26 o 
   6   2   0      256.74      297.51     12.23 o 
   7   2   0       17.28       28.59      7.87 o 
   8   2   0       24.92       38.20      7.02 o 
   9   2   0       29.60       36.49      6.61 o 
  10   2   0       37.05       45.22      8.14 o 
   0   3   0      458.22      392.24     13.08 o 
   1   3   0      824.65      783.16     17.07 o 
   2   3   0     4078.29     3834.51     72.55 o 
   3   3   0     1903.65     2145.02     60.89 o 
   4   3   0      159.28      153.14      9.20 o 
   5   3   0      122.92      130.24      6.75 o 
   6   3   0      331.98      301.60     11.69 o 
   7   3   0        5.09        6.78      5.15 o 
   8   3   0       66.05       66.58      7.91 o 
   9   3   0       27.74       36.70      6.71 o 
  10   3   0        5.20        7.12      6.41 o 
   0   4   0        1.15       10.90      2.42 o 
   1   4   0     3848.13     3846.23     81.88 o 
   2   4   0    12177.58    11413.51    203.19 o 
   3   4   0     1275.72     1421.15     42.94 o 
   4   4   0      901.22      906.99     32.81 o 
   5   4   0      219.81      219.11     11.21 o 
   6   4   0      160.70      181.76     16.12 o 
   7   4   0        0.01       -3.41      5.52 o 
   8   4   0       28.51        3.51      6.85 o 
   9   4   0        7.13       12.47     10.70 o 
  10   4   0        7.74       31.21     12.27 o 
   0   5   0     4180.74     3803.50     98.14 o 
   1   5   0      122.07       83.59      3.78 o 
   2   5   0     2654.00     2543.70     69.55 o 
   3   5   0     2635.41     2795.93     79.29 o 
   4   5   0      180.24      130.20      9.20 o 
   6   5   0       11.18        3.44      6.13 o 
   7   5   0       51.52       65.83      7.12 o 
   8   5   0        9.37       17.75      6.51 o 
   9   5   0       29.22       23.92      6.20 o 
  10   5   0       26.54       83.21     14.93 o 
   0   6   0     2070.56     1863.28     53.19 o 
   1   6   0        0.27       -2.21      2.66 o 
   2   6   0      619.23      564.60     19.63 o 
   3   6   0      164.58      147.82      8.28 o 
   4   6   0     1348.52     1410.18     46.04 o 
   5   6   0        1.68       -3.99      3.99 o 
   6   6   0       86.70       96.20      8.96 o 
   7   6   0        5.71        5.69      4.57 o 
   8   6   0        0.08        1.06      6.20 o 
   9   6   0        8.49       11.86      5.52 o 
  10   6   0        0.35       -4.80      9.06 o 
   1   7   0      455.83      441.28     16.59 o 
   2   7   0      118.70      148.16      8.01 o 
   3   7   0      185.38      155.04      9.20 o 
   4   7   0     1072.41     1114.34     38.20 o 
   5   7   0       15.38       18.37      6.95 o 
   6   7   0      220.68      278.09     14.79 o 
   7   7   0      357.79      401.34     16.02 o 
   8   7   0        3.81       39.94      7.26 o 
   9   7   0       17.60       37.11      8.52 o 
  10   7   0        3.32       -2.52      8.14 o 
   0   8   0     5573.22     5696.53    215.60 o 
   1   8   0     1900.54     1801.71     54.49 o 
   2   8   0     1170.14     1225.66     40.28 o 
   3   8   0      580.79      538.84     20.92 o 
   4   8   0     1136.37     1126.16     37.76 o 
   5   8   0      161.43      167.62     16.46 o 
   6   8   0      349.19      305.73     15.64 o 
   7   8   0       52.01       39.97      6.68 o 
   8   8   0       15.51       27.36      8.89 o 
   9   8   0       37.34       22.11      7.50 o 
   0   9   0     1668.50     1720.16     76.33 o 
   1   9   0      704.28      745.91     25.62 o 
   2   9   0      685.17      660.93     24.06 o 
   3   9   0     1552.98     1591.56     51.97 o 
   4   9   0       19.83       29.41      5.45 o 
   5   9   0     1117.99     1082.03     40.79 o 
   6   9   0      173.22      210.82     19.12 o 
   7   9   0      165.27      183.97     12.81 o 
   8   9   0        0.70       -4.80      4.80 o 
   9   9   0       23.15       33.43      8.45 o 
  10   9   0       18.91       10.56      6.58 o 
   0  10   0     1931.15     2027.86     89.21 o 
   1  10   0     1535.08     1642.91     53.16 o 
   2  10   0      973.82     1167.39     37.79 o 
   3  10   0     1322.61     1395.97     45.49 o 
   4  10   0       25.55       54.59      6.34 o 
   5  10   0      486.52      383.31     18.64 o 
   6  10   0       97.40      134.39     16.19 o 
   7  10   0      213.97      228.27     12.40 o 
   8  10   0       32.04       34.62      6.44 o 
   9  10   0       86.20       97.29     12.13 o 
  10  10   0        0.05       14.04      6.20 o 
   0  11   0       44.67       61.37      7.80 o 
   1  11   0       97.53      108.09      7.70 o 
   2  11   0        2.64       12.81      6.78 o 
   3  11   0      256.84      245.41     12.06 o 
   4  11   0       12.40        9.54      5.21 o 
   5  11   0       13.28       23.48      9.10 o 
   6  11   0        0.39        3.58      5.08 o 
   7  11   0      413.48      501.59     19.25 o 
   8  11   0       49.93       67.37      6.64 o 
   9  11   0        0.52       -6.71      6.71 o 
   0  12   0       92.10      127.92      7.16 o 
   1  12   0      332.99      342.15     11.55 o 
   2  12   0       17.35       10.32      4.57 o 
   3  12   0      640.72      571.89     22.90 o 
   4  12   0       98.17       79.02      8.04 o 
   5  12   0      217.77      234.92     23.10 o 
   6  12   0      101.97      113.33     10.60 o 
   7  12   0      562.17      625.46     24.57 o 
   8  12   0       81.13       92.11      6.78 o 
   9  12   0       39.56       55.68      8.52 o 
   0  13   0      732.62      670.03     23.17 o 
   1  13   0      129.14      133.41      7.36 o 
   2  13   0      157.97      171.57      8.08 o 
   3  13   0       29.69       49.14      6.54 o 
   5  13   0       90.08      127.68     17.34 o 
   6  13   0        5.87       -5.49      6.37 o 
   7  13   0        3.53       15.03      6.27 o 
   8  13   0      103.96      104.00      7.29 o 
   9  13   0        1.63       -1.23      6.07 o 
   0  14   0        2.23       -1.19      5.90 o 
   1  14   0       37.16       32.27      4.29 o 
   2  14   0      127.58      121.51      6.00 o 
   3  14   0        0.22        8.72      4.74 o 
   4  14   0       56.04       57.11     12.54 o 
   5  14   0       13.18        5.66      5.86 o 
   6  14   0        9.40       10.22      6.17 o 
   7  14   0       15.03       13.39      6.00 o 
   8  14   0       11.16       25.45      5.62 o 
   9  14   0       25.85       11.04     13.39 o 
   0  15   0       56.49       53.87      9.00 o 
   1  15   0       18.92       23.92      3.95 o 
   2  15   0      236.50      240.23      9.23 o 
   3  15   0       26.18       23.41      4.53 o 
   4  15   0       14.43       18.67      7.63 o 
   5  15   0        0.01        5.66      6.41 o 
   6  15   0       41.29       37.69     13.87 o 
   7  15   0       57.68       94.25     12.13 o 
   8  15   0       24.18        8.01      5.72 o 
   9  15   0        4.09       33.05     12.06 o 
   0  16   0       17.60       25.11      7.19 o 
   1  16   0       37.70       38.47      4.98 o 
   2  16   0       26.55       22.46      5.90 o 
   3  16   0        0.04       19.90      7.46 o 
   4  16   0        4.66        5.83      7.12 o 
   5  16   0       30.98       38.54      7.56 o 
   6  16   0        3.44        1.02      5.93 o 
   7  16   0       74.48       69.04     10.43 o 
   8  16   0       19.06       33.91      9.30 o 
   1  17   0       42.52       42.39      7.16 o 
   2  17   0       46.76       47.02      8.21 o 
   3  17   0       97.32      118.79     11.21 o 
   4  17   0        6.53        4.98      7.39 o 
   5  17   0       15.20       24.67      9.10 o 
   6  17   0       34.23       30.16      8.45 o 
   7  17   0        1.06       -5.04     10.15 o 
   8  17   0       18.78       17.11      7.63 o 
   0  18   0       23.78        7.36     12.91 o 
   2  18   0       28.07       36.60      9.68 o 
   4  18   0        6.92       12.10     10.15 o 
   5  18   0       38.84       31.21      7.91 o 
   6  18   0        0.44        8.35      6.44 o 
   7  18   0        0.62        6.71      5.72 o 
   8  18   0       23.81       37.93      7.50 o 
   0  19   0      109.76      159.34     17.82 o 
   1  19   0        1.37       15.16      8.38 o 
   2  19   0        0.24       12.95      8.62 o 
   3  19   0       31.05       14.28      9.03 o 
   4  19   0       67.67       66.34      8.86 o 
   5  19   0        2.85       -4.40      6.54 o 
   6  19   0        1.45       17.04      6.34 o 
   7  19   0        0.04       -6.24      6.24 o 
   8  19   0       33.95       12.27      5.66 o 
   0  20   0      334.56      332.10     28.11 o 
   1  20   0       38.81       47.47     15.98 o 
   2  20   0       18.91       18.57     13.66 o 
   3  20   0       14.39       13.02      9.03 o 
   4  20   0      101.01       61.51      8.45 o 
   5  20   0       13.28       28.32      8.42 o 
   6  20   0       36.80       19.32      5.49 o 
   7  20   0       19.73        9.17     10.09 o 
   8  20   0        7.26        7.46      4.80 o 
   1  21   0       21.60       70.09     10.73 o 
   2  21   0       25.93       57.38     18.06 o 
   3  21   0       22.42        5.96     15.23 o 
   4  21   0        7.64       17.92     14.38 o 
   5  21   0       18.32       19.05      7.97 o 
   6  21   0        0.75       -8.66     10.43 o 
   7  21   0        1.51       -1.74      5.38 o 
   1  22   0        2.05       19.49     14.52 o 
   2  22   0       79.80      168.81     21.23 o 
   3  22   0        0.31        8.69     13.63 o 
   4  22   0       83.22      108.70     20.14 o 
   5  22   0       17.09       27.77     13.05 o 
   6  22   0       42.27       30.09      6.34 o 
   0  23   0       88.33      117.15     20.51 o 
   1  23   0        0.24      -13.02     13.02 o 
   4  23   0        7.04       -1.74     13.43 o 
   6  23   0        5.31        7.60      5.08 o 
   0  24   0      188.25      170.85     21.26 o 
   1  24   0        7.62       15.78     13.77 o 
   2  24   0        0.13       29.13     16.25 o 
   3  24   0       34.74       76.70     17.00 o 
   4  24   0        3.37       14.99     15.57 o 
   5  24   0        6.03        4.50      6.03 o 
   6  24   0        0.45       18.61      5.59 o 
   1  25   0       15.90       70.16     16.25 o 
   2  25   0       32.91       37.35     14.79 o 
   3  25   0        1.49       -4.26     16.66 o 
   4  25   0        0.32       40.58     18.23 o 
   5  25   0       24.11       11.01      5.49 o 
   6  25   0        2.58      149.52     14.45 o 
   1  26   0       46.56       62.05     10.60 o 
   2  26   0       17.88       38.61     17.07 o 
   3  26   0       57.28       55.30      9.27 o 
   4  26   0        1.90        3.34      5.55 o 
   5  26   0        4.58       12.44      5.86 o 
   0  27   0      109.48      106.76     19.56 o 
   1  27   0        1.73       34.01     16.02 o 
   2  27   0        0.19      -10.02     14.69 o 
   3  27   0        0.20       -5.38     12.85 o 
   4  27   0        4.37        0.99      4.19 o 
   1  28   0        2.37       25.59      8.25 o 
   2  28   0       29.33       63.24     17.00 o 
   3  28   0        3.47        3.03      5.52 o 
   4  28   0        2.45       -0.51      4.77 o 
   0  30   0        4.58        5.15      6.17 o 
   2  30   0        2.09       15.47      6.44 o 
   2   0   1      878.42      818.56     17.99 o 
   4   0   1      973.28      988.84     27.60 o 
   6   0   1      447.72      459.64     13.80 o 
   8   0   1      328.70      361.17     20.24 o 
  10   0   1       34.72       33.56      8.04 o 
   1   1   1     4674.32     4775.95     74.01 o 
   2   1   1     4394.73     4488.86     82.05 o 
   3   1   1     4887.73     4545.02     99.13 o 
   4   1   1      497.89      476.65     12.68 o 
   5   1   1      553.67      524.05     14.21 o 
   6   1   1       51.28       66.21      6.41 o 
   7   1   1       11.69        9.37     10.90 o 
   8   1   1       32.72       35.68      8.72 o 
   9   1   1        0.04       -1.70      6.75 o 
  10   1   1        3.36       -4.09      6.27 o 
   1   2   1     5442.00     5527.48    111.87 o 
   2   2   1     1773.80     1654.26     34.01 o 
   3   2   1      631.13      637.38     23.44 o 
   4   2   1      785.52      819.28     29.99 o 
   5   2   1       99.58       87.13      6.99 o 
   6   2   1      217.99      208.68     11.99 o 
   7   2   1       37.28       38.71      5.69 o 
   8   2   1       22.75       14.38      8.04 o 
   9   2   1       19.74       18.61      9.34 o 
  10   2   1        3.34       -3.75      7.19 o 
   1   3   1    12601.69    12456.59    300.55 o 
   2   3   1     8082.27     8425.88    214.06 o 
   3   3   1     1754.03     1840.18     55.34 o 
   4   3   1      537.51      508.58     20.38 o 
   5   3   1       40.55       31.89      5.52 o 
   6   3   1       84.26       63.41      8.11 o 
   7   3   1      103.77      110.17      7.36 o 
   8   3   1       48.32       64.44      8.31 o 
   9   3   1        2.22        1.98      6.82 o 
  10   3   1       16.98       33.43     10.97 o 
   1   4   1     4324.06     3924.74     70.64 o 
   2   4   1      694.74      677.49     18.57 o 
   3   4   1       72.36       68.42      6.13 o 
   4   4   1      242.25      247.12     12.88 o 
   5   4   1       45.28       53.70      7.87 o 
   6   4   1      135.99      117.19      6.64 o 
   7   4   1       82.08       84.23      6.71 o 
   8   4   1       41.53       12.03      6.58 o 
   9   4   1        7.63        2.52      6.17 o 
  10   4   1        1.58       -5.90      8.66 o 
   1   5   1     8254.45     7296.44    127.95 o 
   2   5   1      699.92      738.45     25.52 o 
   3   5   1     3341.61     3695.45    103.32 o 
   4   5   1      331.15      340.79     14.79 o 
   5   5   1      357.04      354.18     12.81 o 
   6   5   1       49.96       64.16      5.72 o 
   7   5   1       29.63       37.31      5.08 o 
   8   5   1        8.98       17.89      5.49 o 
   9   5   1       11.96       22.01      7.50 o 
  10   5   1        2.71       21.30      9.20 o 
   1   6   1     1632.46     1515.06     35.95 o 
   2   6   1      815.96      690.33     25.01 o 
   3   6   1     1406.08     1443.57     45.73 o 
   4   6   1     2254.29     2221.58     70.06 o 
   5   6   1      310.63      288.35     11.31 o 
   6   6   1      125.44      100.97      6.58 o 
   7   6   1       27.40       29.88      5.32 o 
   8   6   1       64.21       78.71      7.09 o 
   9   6   1       11.61       12.98     11.35 o 
  10   6   1       12.79       15.06      9.58 o 
   1   7   1      425.65      384.78     12.13 o 
   2   7   1        4.38        4.80      4.19 o 
   3   7   1        8.80       14.89      4.91 o 
   4   7   1     1160.97     1115.73     39.49 o 
   5   7   1      105.60      101.20      5.69 o 
   6   7   1      119.52      113.13      6.78 o 
   7   7   1       46.44       48.42      5.93 o 
   8   7   1       13.86       19.70      5.38 o 
   9   7   1       30.56       60.48      9.81 o 
  10   7   1       11.69       17.45     11.18 o 
   1   8   1      302.10      309.81     12.20 o 
   2   8   1      219.09      199.00     14.38 o 
   3   8   1      667.22      666.79     26.61 o 
   4   8   1      327.37      275.47     12.47 o 
   5   8   1      180.59      164.28      7.63 o 
   6   8   1      276.69      238.63     13.70 o 
   7   8   1      143.96      165.40      8.69 o 
   8   8   1       50.84       85.56      7.16 o 
   9   8   1       30.45       41.30      9.00 o 
  10   8   1       13.43       20.24      8.79 o 
   1   9   1      174.95      185.95      9.27 o 
   2   9   1      329.93      331.83     16.29 o 
   3   9   1      339.89      329.34     13.08 o 
   4   9   1     1058.57      899.12     21.60 o 
   5   9   1      137.21      123.63      7.87 o 
   6   9   1      716.81      808.20     30.05 o 
   7   9   1       38.97       25.11      5.38 o 
   8   9   1       38.26       38.81      5.93 o 
   9   9   1       13.88       11.52      7.91 o 
  10   9   1        6.34       -6.95      6.95 o 
   1  10   1      420.10      450.89     17.24 o 
   2  10   1      419.57      432.69     17.21 o 
   3  10   1      805.17      818.87     23.85 o 
   4  10   1       75.86       68.90      4.98 o 
   5  10   1      517.91      449.08     18.40 o 
   6  10   1      284.43      307.77     12.51 o 
   7  10   1      347.43      406.32     14.38 o 
   8  10   1       67.29       64.88      6.61 o 
   9  10   1       21.84       14.21      7.43 o 
  10  10   1       13.91       19.90      8.21 o 
   1  11   1       62.28       51.66      5.79 o 
   2  11   1       58.55       58.30      5.42 o 
   3  11   1       28.87       29.13      6.03 o 
   4  11   1      648.31      584.22     16.53 o 
   5  11   1       83.12       65.53      8.11 o 
   6  11   1      145.51      171.26      9.44 o 
   7  11   1      129.37      140.39      8.25 o 
   8  11   1       30.45       42.12      7.16 o 
   9  11   1       24.55       33.73      8.35 o 
   1  12   1     2132.15     2227.44     52.85 o 
   2  12   1      499.81      521.49     21.67 o 
   3  12   1      305.22      299.93     10.36 o 
   4  12   1        8.06       19.56      4.63 o 
   5  12   1       30.86       40.75      7.77 o 
   6  12   1      161.13      181.35      9.64 o 
   7  12   1       83.57       74.90      6.88 o 
   8  12   1       35.52       23.99      6.47 o 
   9  12   1       27.20       10.80      6.61 o 
   1  13   1       11.04        4.91      3.58 o 
   2  13   1       50.02       44.91      4.02 o 
   3  13   1       51.10       47.09      4.70 o 
   4  13   1      106.91      122.40     10.87 o 
   5  13   1        7.76       -7.29      7.29 o 
   6  13   1       25.58       30.33      5.90 o 
   7  13   1       44.48       41.30      7.63 o 
   8  13   1       11.18       24.67      7.33 o 
   9  13   1        9.01       -7.36     13.12 o 
   1  14   1      387.76      359.16     12.81 o 
   2  14   1       31.68       21.54      5.66 o 
   3  14   1       61.52       48.08      6.30 o 
   4  14   1       33.68       33.22      8.48 o 
   5  14   1      113.27      112.72     11.59 o 
   6  14   1       20.26       39.43      8.11 o 
   7  14   1       11.16        8.45      4.94 o 
   8  14   1        0.19       -2.11      4.16 o 
   1  15   1      317.54      361.95     16.59 o 
   2  15   1       59.05       57.76      6.00 o 
   3  15   1       33.64       47.57     11.35 o 
   4  15   1      126.63      125.60     11.69 o 
   5  15   1       72.10       75.27      9.10 o 
   6  15   1       54.33       74.05      8.93 o 
   7  15   1       27.12       45.39      7.63 o 
   8  15   1        8.31       13.08      6.51 o 
   9  15   1       31.59       91.63     13.70 o 
   1  16   1      175.57      187.52      9.30 o 
   2  16   1      227.50      241.73     20.85 o 
   3  16   1      196.73      181.21     12.98 o 
   4  16   1      102.22       79.50      8.96 o 
   5  16   1       73.73       90.33     11.59 o 
   6  16   1       19.60       29.41      8.21 o 
   7  16   1        0.17       16.80      5.42 o 
   8  16   1        1.81       -7.94      7.94 o 
   9  16   1        1.12       -7.74      9.81 o 
   2  17   1       45.26       47.23      8.08 o 
   3  17   1       60.76       70.09      7.84 o 
   4  17   1       15.34       30.70      8.14 o 
   5  17   1       77.85       81.47      9.61 o 
   6  17   1       54.69       64.30      8.35 o 
   7  17   1       35.10       23.58      6.00 o 
   8  17   1        9.03       12.81      8.35 o 
   1  18   1      200.96      231.30     22.05 o 
   2  18   1        1.66       -4.36      6.95 o 
   3  18   1      295.79      253.90     13.43 o 
   4  18   1       52.39       69.51      8.45 o 
   5  18   1       41.97       54.52      8.55 o 
   6  18   1       16.50       30.77      5.21 o 
   7  18   1       10.94        7.09     12.16 o 
   8  18   1        7.33       14.01      6.99 o 
   1  19   1      156.80      124.48     12.44 o 
   2  19   1       19.30       40.04     11.45 o 
   3  19   1      305.53      279.59     18.98 o 
   4  19   1        0.80       22.93      7.12 o 
   5  19   1        3.66       25.25      8.72 o 
   6  19   1       14.97       16.15      5.86 o 
   7  19   1        2.39        8.45      5.90 o 
   8  19   1        7.56       23.58     11.62 o 
   1  20   1        2.83        1.16     12.54 o 
   2  20   1       12.23      -13.32     13.32 o 
   3  20   1       14.10       18.23      9.27 o 
   4  20   1       29.87       52.07     10.02 o 
   5  20   1       20.85       44.91      7.94 o 
   6  20   1       54.80       34.52      7.74 o 
   7  20   1        1.84       -5.66      5.66 o 
   1  21   1      652.63      766.49     34.14 o 
   2  21   1       60.26       35.47     16.19 o 
   3  21   1       94.20      135.79     21.91 o 
   4  21   1       93.00       81.78     17.48 o 
   5  21   1        0.33       -5.08      6.20 o 
   6  21   1       11.91       -0.20      6.71 o 
   7  21   1       10.90       -7.74      7.74 o 
   1  22   1       65.84      112.76     12.74 o 
   2  22   1        4.01       -7.19     13.36 o 
   3  22   1       12.78       34.45     16.42 o 
   5  22   1        2.50        6.00      6.95 o 
   6  22   1        0.85        6.64      5.11 o 
   7  22   1       16.24       42.53     10.60 o 
   1  23   1      286.80      336.87     20.72 o 
   2  23   1       25.14       18.26     18.03 o 
   3  23   1       62.83       80.01     18.67 o 
   4  23   1        3.61       12.64      6.37 o 
   5  23   1        1.26        8.52     11.72 o 
   6  23   1        4.80        1.19      6.61 o 
   1  24   1       49.30       38.98     10.87 o 
   2  24   1        5.72       13.94      7.29 o 
   3  24   1        5.27        4.16      6.51 o 
   4  24   1        4.64       19.18      6.92 o 
   5  24   1        0.09        2.93      6.78 o 
   6  24   1        0.82      147.72     16.29 o 
   1  25   1       58.85      100.90     12.44 o 
   2  25   1       42.95       66.72      9.44 o 
   3  25   1       11.27       11.11      5.79 o 
   4  25   1        2.88        2.83     13.26 o 
   5  25   1        2.28       -0.78      5.08 o 
   1  26   1       17.02       41.57     15.98 o 
   2  26   1       39.53       35.95      6.88 o 
   3  26   1       11.58       32.95      9.37 o 
   4  26   1        2.60       -4.40      4.74 o 
   5  26   1        6.18        6.17      5.32 o 
   1  27   1       13.48        9.37      6.54 o 
   2  27   1        7.85       14.35      9.75 o 
   3  27   1       13.55       -4.05      5.86 o 
   4  27   1        4.21       19.76     13.15 o 
   1  28   1        3.40        3.82      5.08 o 
   2  28   1       14.59       47.60     15.13 o 
   3  28   1        1.40        2.69      6.51 o 
   4  28   1        9.62        1.47      4.53 o 
   1  29   1        4.75        8.42      6.68 o 
   0   0   2    18683.75    23382.45    737.80 o 
   2   0   2       32.80       25.25      2.76 o 
   4   0   2      102.80      112.89      5.18 o 
   6   0   2      234.08      246.26     13.87 o 
   8   0   2      238.41      168.74     19.05 o 
  10   0   2       68.69       56.97      8.86 o 
   0   1   2     1515.39     1812.68     48.73 o 
   1   1   2      880.48      991.80     18.95 o 
   2   1   2     2215.31     2244.38     44.13 o 
   3   1   2      533.93      466.46     23.51 o 
   4   1   2       68.68       66.38      4.16 o 
   5   1   2      326.02      275.94      8.69 o 
   6   1   2       81.10      117.39      9.40 o 
   7   1   2        4.33        3.27      6.88 o 
   8   1   2        5.49       -7.05      7.05 o 
   9   1   2        8.18        0.17      5.93 o 
   0   2   2      981.38     1059.88     28.32 o 
   1   2   2     1294.06     1391.68     27.02 o 
   2   2   2     2265.61     2389.61     46.14 o 
   3   2   2      487.44      385.46     15.91 o 
   4   2   2      849.30      738.01     22.52 o 
   5   2   2       35.64       25.76      4.02 o 
   6   2   2      119.13      100.90      9.23 o 
   7   2   2        7.77       21.43     11.35 o 
   8   2   2       23.16       32.99      6.75 o 
   9   2   2        4.78       10.77      6.54 o 
  10   2   2        7.70       43.34     12.64 o 
   0   3   2      225.79      235.53      7.29 o 
   1   3   2      364.32      345.22     12.10 o 
   2   3   2       88.56      118.14      5.25 o 
   3   3   2      138.28       96.71      8.48 o 
   4   3   2      669.81      658.17     17.48 o 
   5   3   2      344.56      324.30      9.71 o 
   6   3   2       10.28        9.98      4.98 o 
   7   3   2       49.14       85.97      9.58 o 
   8   3   2        6.38        0.85      6.13 o 
   9   3   2       19.42        4.84      5.93 o 
   0   4   2     3820.11     4078.42     80.76 o 
   1   4   2     1073.19      985.22     29.88 o 
   2   4   2     2035.20     2053.08     60.08 o 
   3   4   2      209.79      209.97     10.90 o 
   4   4   2      176.57      178.15      7.05 o 
   5   4   2      459.32      439.85     11.48 o 
   6   4   2      254.69      293.42     12.54 o 
   7   4   2       18.84       36.32      8.55 o 
   8   4   2       40.76       63.65      7.84 o 
   9   4   2        8.65        7.36      5.49 o 
  10   4   2       12.20       23.58      9.34 o 
   0   5   2     2860.24     2963.41     55.30 o 
   1   5   2     1062.41     1063.56     43.62 o 
   2   5   2       38.36       45.56      4.87 o 
   3   5   2      435.54      445.20     18.74 o 
   4   5   2       31.84       31.96      4.36 o 
   5   5   2      346.66      325.76      9.06 o 
   6   5   2      103.84      121.41      8.14 o 
   7   5   2       33.31       39.36      7.02 o 
   8   5   2       31.14       18.78      6.88 o 
   9   5   2        7.43       -2.42      7.02 o 
   0   6   2      467.92      424.31     10.77 o 
   1   6   2      547.37      544.19     18.67 o 
   2   6   2      377.79      378.71     15.71 o 
   3   6   2      584.52      658.68     25.59 o 
   4   6   2      415.21      427.54     13.02 o 
   5   6   2       65.95       58.13      4.05 o 
   6   6   2        3.25        6.44      5.35 o 
   8   6   2       28.36       38.44      6.24 o 
   9   6   2       15.82       -7.22      7.22 o 
  10   6   2       30.61       29.44      9.95 o 
   0   7   2     1032.69      971.66     20.99 o 
   1   7   2     2000.42     1890.30     37.52 o 
   2   7   2       85.98       98.92      9.78 o 
   3   7   2      465.13      516.52     17.28 o 
   4   7   2      173.06      163.32      6.27 o 
   5   7   2      291.63      307.67      8.89 o 
   6   7   2      121.51      100.49      7.87 o 
   7   7   2        7.75       26.44      6.24 o 
   8   7   2       49.24       40.41      9.47 o 
   9   7   2       21.67       27.40      7.70 o 
   0   8   2      145.34      146.01      5.42 o 
   1   8   2      531.11      531.48     14.65 o 
   2   8   2      511.16      531.95     21.33 o 
   3   8   2      336.97      299.93     12.10 o 
   4   8   2      102.50       99.47      5.66 o 
   5   8   2      103.66       87.27      5.93 o 
   6   8   2       71.08       76.81      6.17 o 
   7   8   2      140.16      196.55     14.99 o 
   8   8   2       79.37       66.41      9.68 o 
   9   8   2        2.13       -7.56      7.56 o 
   0   9   2      884.45      951.66     31.76 o 
   1   9   2       97.11      118.62      7.46 o 
   2   9   2     1915.10     2075.37     65.70 o 
   3   9   2      147.27      149.01      6.75 o 
   4   9   2      375.44      375.68     12.03 o 
   5   9   2       60.10       59.50      5.25 o 
   6   9   2        5.55        4.70      4.87 o 
   7   9   2       39.74       25.42      7.22 o 
   8   9   2      128.41      142.13      9.00 o 
   9   9   2       16.56       44.03      9.95 o 
   0  10   2      380.17      327.57     13.90 o 
   1  10   2      509.59      524.69     19.80 o 
   2  10   2      531.93      496.58     13.94 o 
   3  10   2      875.24      800.77     20.96 o 
   4  10   2        0.27       13.60      4.16 o 
   5  10   2       68.61       69.07      5.76 o 
   6  10   2       79.80       67.64      6.54 o 
   7  10   2      125.97      154.98      9.85 o 
   8  10   2       52.08       38.47      5.76 o 
   9  10   2       60.34       92.00     10.50 o 
   0  11   2     1289.07     1219.63     27.40 o 
   1  11   2     1625.71     1592.07     40.31 o 
   2  11   2      438.15      410.71     12.54 o 
   3  11   2      140.01      152.22      6.58 o 
   4  11   2      347.27      326.37     12.40 o 
   5  11   2       96.96       99.09      6.85 o 
   6  11   2       74.80       85.84      8.93 o 
   7  11   2      125.63      165.54     13.36 o 
   8  11   2       32.95       34.62      7.12 o 
   0  12   2       55.40       53.53      4.40 o 
   1  12   2      970.44      955.31     26.27 o 
   2  12   2        6.38       -5.01      5.01 o 
   3  12   2      223.74      209.73      9.03 o 
   4  12   2       29.54       42.90     12.64 o 
   5  12   2      103.79      100.08      7.09 o 
   6  12   2      140.38      164.21      8.59 o 
   7  12   2      129.16      121.72      8.21 o 
   8  12   2       31.93       44.71      6.54 o 
   9  12   2        1.91       49.48     15.64 o 
   0  13   2      771.64      757.50     19.70 o 
   1  13   2      216.45      210.86      8.21 o 
   2  13   2        1.58       -8.18      8.18 o 
   3  13   2       51.73       81.34      7.36 o 
   4  13   2       71.03       68.63      9.47 o 
   5  13   2       95.31      126.69      8.04 o 
   6  13   2       16.58       14.69      6.99 o 
   7  13   2      153.05      164.38      9.13 o 
   8  13   2       12.04       12.74      7.05 o 
   9  13   2        1.65       29.37     13.70 o 
   0  14   2       58.86       56.91      7.05 o 
   1  14   2       86.26       77.56      6.30 o 
   2  14   2       37.15       34.04      5.72 o 
   3  14   2       20.76       41.10      8.45 o 
   4  14   2       21.99       37.93      9.13 o 
   5  14   2       98.70       73.02      8.21 o 
   6  14   2      198.79      218.87     12.10 o 
   7  14   2       10.98        4.53      5.21 o 
   8  14   2       76.63       76.77     10.97 o 
   0  15   2      253.16      255.23     11.65 o 
   1  15   2      109.21       71.90      5.90 o 
   2  15   2      204.49      235.39     13.26 o 
   3  15   2       16.62       14.14      8.31 o 
   4  15   2      131.52      170.38     14.52 o 
   5  15   2       78.86       83.62      8.96 o 
   6  15   2       17.54       33.39      6.47 o 
   7  15   2        6.13       19.35      7.74 o 
   8  15   2        9.11       31.04      9.64 o 
   0  16   2       73.18      101.51     14.38 o 
   1  16   2      180.19      181.25     18.88 o 
   2  16   2       35.83       22.66      7.53 o 
   3  16   2       74.42       84.44     10.19 o 
   4  16   2       68.81       59.29     10.77 o 
   5  16   2      229.33      243.09     11.45 o 
   6  16   2       21.23       44.47      6.95 o 
   7  16   2       13.47       18.16      5.52 o 
   8  16   2        0.24       19.87      8.62 o 
   0  17   2      159.17      202.27     19.39 o 
   1  17   2       15.25      -12.20     12.20 o 
   2  17   2      250.68      366.14     28.90 o 
   3  17   2      129.78      144.65      9.51 o 
   4  17   2      235.15      242.24     11.21 o 
   5  17   2        2.40        9.64      6.10 o 
   6  17   2        7.93       20.72      5.66 o 
   7  17   2       37.85       21.06      5.45 o 
   8  17   2        4.02        6.34      7.67 o 
   0  18   2      672.77      683.08     44.64 o 
   1  18   2       12.77       38.37      7.46 o 
   2  18   2      123.84       93.84     10.87 o 
   3  18   2      295.70      265.62     18.06 o 
   4  18   2       45.09       17.51      6.13 o 
   5  18   2       63.43       53.87      8.21 o 
   6  18   2       19.73       20.55      6.82 o 
   7  18   2       15.50       -2.62     11.38 o 
   8  18   2        9.13       16.87     10.97 o 
   0  19   2      593.42      586.47     37.89 o 
   1  19   2       22.06       42.12     14.14 o 
   2  19   2      263.06      256.66     15.30 o 
   3  19   2      134.42      130.17      8.48 o 
   4  19   2       10.02       10.43      6.24 o 
   5  19   2       30.06       28.56      5.52 o 
   6  19   2       13.80       19.73      5.66 o 
   7  19   2       17.26       17.31      8.72 o 
   0  20   2      265.90      314.82     26.78 o 
   2  20   2        0.04       -8.72      8.72 o 
   3  20   2       12.12        9.78      6.07 o 
   4  20   2        3.74        5.15      5.28 o 
   5  20   2       71.27       74.28      6.30 o 
   6  20   2       19.86       45.46      7.36 o 
   7  20   2        5.88        7.02      8.14 o 
   0  21   2      303.46      357.11     20.04 o 
   1  21   2       63.02      114.70     19.83 o 
   2  21   2      127.14      145.60      9.81 o 
   3  21   2       29.48       36.63      9.85 o 
   4  21   2       25.33       21.02      6.71 o 
   5  21   2       12.40       21.64      5.66 o 
   6  21   2        6.16       -4.29      7.60 o 
   0  22   2      310.57      293.36     15.98 o 
   1  22   2       42.69       51.83      8.42 o 
   2  22   2      147.57      119.71     10.90 o 
   3  22   2       37.51       43.11      8.04 o 
   4  22   2       36.83       41.95      7.33 o 
   5  22   2       21.90       27.26      6.78 o 
   6  22   2       29.43       46.92     12.44 o 
   0  23   2      224.53      210.14     12.20 o 
   1  23   2        2.79        4.33      6.82 o 
   2  23   2       81.64       82.77      8.55 o 
   3  23   2       15.45       21.30      9.13 o 
   4  23   2       17.99       33.97      6.78 o 
   5  23   2        5.32       23.92      8.28 o 
   6  23   2        1.15       -8.69      8.69 o 
   0  24   2      366.42      399.43     17.11 o 
   1  24   2        2.64       14.62      5.79 o 
   2  24   2       31.36       35.20      7.02 o 
   3  24   2       18.99       10.60      6.13 o 
   4  24   2       15.48       49.95      8.45 o 
   0  25   2      118.01      129.15      8.76 o 
   1  25   2        9.97       -1.53      8.14 o 
   2  25   2       52.53       62.73      7.60 o 
   3  25   2        4.79       14.18     10.84 o 
   4  25   2       14.43       16.15     10.26 o 
   5  25   2        8.64       46.92     13.08 o 
   0  26   2       14.27        8.08      7.29 o 
   1  26   2        2.71       12.44      7.91 o 
   2  26   2       15.01       28.86      9.40 o 
   5  26   2        7.36       16.73      6.95 o 
   0  27   2        9.36        8.66     12.30 o 
   1  27   2        0.67        5.55      5.93 o 
   2  27   2       17.03       10.32      7.12 o 
   4  27   2        3.28       12.20      6.37 o 
   0  28   2        6.96       24.36     11.21 o 
   1  28   2        9.46       -0.55      6.10 o 
   0  29   2       14.53       16.08      7.80 o 
   2   0   3      714.58      796.75     21.06 o 
   4   0   3      163.39      144.92      5.55 o 
   6   0   3        9.64       20.38      9.64 o 
   8   0   3       34.24       33.29     12.13 o 
  10   0   3        2.31       10.46      9.06 o 
   2   1   3      534.26      514.68     15.30 o 
   3   1   3      593.01      573.90     17.51 o 
   4   1   3      821.32      811.85     18.23 o 
   5   1   3      334.17      328.69     10.87 o 
   6   1   3      193.69      199.21     11.01 o 
   7   1   3       66.67       73.67      9.61 o 
   8   1   3       18.59        8.52     10.67 o 
   9   1   3       46.61       17.99      7.63 o 
  10   1   3       18.78       80.25     17.65 o 
   1   2   3      228.91      226.98      8.25 o 
   2   2   3      316.37      330.84     19.46 o 
   3   2   3      261.46      238.70      9.13 o 
   4   2   3      444.52      403.45     11.35 o 
   5   2   3       28.51       22.76      4.16 o 
   6   2   3        8.02       24.47      5.86 o 
   7   2   3       13.19        6.10      8.55 o 
   8   2   3       26.56       28.73     12.57 o 
   9   2   3       41.60       58.13     11.55 o 
  10   2   3        4.60        3.82     10.39 o 
   1   3   3      750.26      823.30     24.26 o 
   2   3   3     1357.54     1529.85     46.96 o 
   3   3   3       97.98       89.65      5.55 o 
   4   3   3      324.58      321.84      8.69 o 
   5   3   3       47.82       50.36      4.43 o 
   6   3   3       75.03      101.00      9.03 o 
   7   3   3       30.49       39.90      6.71 o 
   8   3   3        5.56       -1.70     10.39 o 
   9   3   3       50.93       49.68     13.87 o 
  10   3   3       16.55       43.55     10.22 o 
   1   4   3      786.64      884.39     21.54 o 
   2   4   3      316.81      320.55     12.78 o 
   3   4   3       86.20       93.84      7.19 o 
   4   4   3       34.76       36.97      3.75 o 
   5   4   3        8.88        7.70      3.78 o 
   6   4   3       67.10       65.63      7.12 o 
   7   4   3       40.20       41.44      6.47 o 
   8   4   3        7.90       15.37      6.58 o 
   9   4   3       68.01       71.93     16.73 o 
  10   4   3        1.07       20.17     11.01 o 
   1   5   3      454.97      472.80     14.79 o 
   2   5   3      566.21      620.28     23.51 o 
   3   5   3     1288.41     1385.07     32.47 o 
   4   5   3      244.93      224.93      7.12 o 
   5   5   3        7.77       14.79      3.95 o 
   6   5   3       75.75       95.68      8.04 o 
   7   5   3       37.69       57.89      9.13 o 
   8   5   3       12.26       11.69      7.39 o 
   9   5   3       88.61       89.75     13.73 o 
  10   5   3        1.58       -0.61      9.10 o 
   1   6   3     1570.66     1798.06     53.74 o 
   2   6   3     3477.36     3407.41     96.74 o 
   3   6   3      190.97      215.36      7.12 o 
   4   6   3        4.75       16.15      3.54 o 
   5   6   3      207.45      217.06     10.67 o 
   6   6   3        1.87       10.77      4.46 o 
   7   6   3       58.69      100.93      8.76 o 
   8   6   3       23.17       33.12      6.78 o 
  10   6   3        6.49       -3.51      8.42 o 
   1   7   3     2132.45     2526.93    100.15 o 
   2   7   3      327.33      329.37     12.03 o 
   3   7   3      619.08      629.51     15.74 o 
   4   7   3      223.38      212.73      7.77 o 
   5   7   3       21.86       41.13      6.75 o 
   6   7   3       80.98      100.45      8.89 o 
   7   7   3       24.30       24.33      6.54 o 
   8   7   3       37.06       53.74     13.29 o 
   9   7   3       65.13      125.53     16.56 o 
   1   8   3      478.87      507.89     16.12 o 
   2   8   3      223.19      233.01     10.32 o 
   3   8   3      141.78      138.55      5.83 o 
   4   8   3       19.31       18.64      3.75 o 
   5   8   3       17.85       18.64      5.38 o 
   6   8   3      114.60      112.24      7.91 o 
   7   8   3       70.71       73.50      9.00 o 
   8   8   3        0.32       26.37      9.10 o 
   9   8   3       12.96       37.59     11.82 o 
   1   9   3      731.01      774.50     22.80 o 
   2   9   3      300.34      294.79      8.35 o 
   3   9   3      122.27       99.43      5.49 o 
   4   9   3      357.52      362.60     11.21 o 
   5   9   3      267.66      303.68     11.28 o 
   6   9   3       72.61       57.55     10.32 o 
   7   9   3       81.78       85.84      7.94 o 
   8   9   3        5.32       -6.44     10.39 o 
   9   9   3       68.77       69.72     12.57 o 
   1  10   3      113.77      128.06      5.90 o 
   2  10   3      204.93      211.51      6.34 o 
   3  10   3      481.59      418.45     10.90 o 
   4  10   3      187.63      173.61      8.42 o 
   5  10   3      196.76      204.69     10.87 o 
   6  10   3       59.72       66.14      6.85 o 
   7  10   3       58.70       63.93      7.63 o 
   8  10   3        6.93        3.71      5.42 o 
   9  10   3       24.03       33.63      9.95 o 
   1  11   3      220.85      207.08      6.82 o 
   2  11   3       71.09       70.95      3.99 o 
   3  11   3       29.76       40.48      4.60 o 
   4  11   3      374.26      351.76     12.16 o 
   5  11   3       37.54       36.80      5.66 o 
   6  11   3      143.79      172.42      9.30 o 
   7  11   3      196.49      228.78     11.79 o 
   8  11   3       14.06       17.79      6.17 o 
   9  11   3       24.19        7.77      5.49 o 
   1  12   3      469.77      474.91     12.40 o 
   2  12   3      252.60      219.21      7.16 o 
   3  12   3        8.47        4.50      4.53 o 
   4  12   3       12.69       13.43      5.15 o 
   5  12   3       40.90       35.57      9.13 o 
   6  12   3      107.06      139.54      9.71 o 
   7  12   3       41.19       63.72     11.99 o 
   8  12   3       23.23        0.20     10.22 o 
   9  12   3        7.65       -8.31      9.34 o 
   1  13   3      377.23      348.08     10.94 o 
   2  13   3       19.54       21.57      4.67 o 
   3  13   3      247.58      261.56      9.58 o 
   4  13   3       85.69       94.93      7.43 o 
   5  13   3       40.16       61.27      8.11 o 
   6  13   3       44.86       45.08      7.94 o 
   7  13   3       77.83       75.51     11.45 o 
   8  13   3        8.04        9.47      9.81 o 
   1  14   3      291.70      245.38      8.11 o 
   2  14   3       40.38       30.22      5.04 o 
   3  14   3      272.56      235.19      9.03 o 
   4  14   3      252.91      246.20     10.80 o 
   5  14   3       94.30       97.97      8.11 o 
   6  14   3      241.52      264.77     13.70 o 
   7  14   3       36.34       40.92      5.83 o 
   8  14   3       16.92       -4.77     15.88 o 
   1  15   3       77.62       80.45      6.95 o 
   2  15   3      288.42      245.41      9.27 o 
   3  15   3       82.56      101.07      7.22 o 
   4  15   3       62.50       51.90      6.85 o 
   5  15   3      132.55      137.43     10.84 o 
   6  15   3       43.08       42.22      6.99 o 
   7  15   3       23.44       35.71      6.10 o 
   8  15   3       16.26       31.35     10.77 o 
   1  16   3       74.40       84.98      6.71 o 
   2  16   3      164.64      166.83      7.80 o 
   3  16   3       13.35        7.87      4.80 o 
   4  16   3      119.93      104.82      8.08 o 
   5  16   3       13.46        0.51      5.72 o 
   6  16   3       38.34       49.20      7.02 o 
   7  16   3       30.60       80.32     11.21 o 
   8  16   3       20.49        3.03      7.19 o 
   1  17   3       37.45       40.41      5.32 o 
   2  17   3       52.57       67.09      6.34 o 
   3  17   3       35.74        8.18      5.96 o 
   4  17   3        7.04       16.46      6.20 o 
   5  17   3      162.69      225.68     11.07 o 
   6  17   3        6.86        1.16      7.91 o 
   7  17   3       17.87       21.81     10.19 o 
   8  17   3       15.65       43.21     14.93 o 
   1  18   3       11.96       11.21      7.29 o 
   2  18   3       90.20       99.88      6.71 o 
   3  18   3      169.25      170.48      8.55 o 
   4  18   3       67.49       81.78      8.08 o 
   5  18   3       10.63       15.67      5.62 o 
   6  18   3       27.64       42.56      7.33 o 
   7  18   3        0.07       -4.98      8.89 o 
   1  19   3        1.47       -3.34      8.79 o 
   2  19   3      105.67       96.06      7.33 o 
   3  19   3      351.20      347.57     12.27 o 
   4  19   3       21.68       11.65      8.21 o 
   5  19   3       36.21       34.04      5.86 o 
   6  19   3        3.24       13.46      9.10 o 
   7  19   3        7.73       -6.85      6.85 o 
   1  20   3       28.04       47.09      8.48 o 
   2  20   3       63.35       56.50      6.99 o 
   3  20   3       15.55       23.96      4.87 o 
   4  20   3       13.45       13.05      5.79 o 
   5  20   3       24.78       -2.59      8.45 o 
   6  20   3        7.10        9.13      6.88 o 
   1  21   3       61.68       80.42      8.86 o 
   2  21   3       12.35       12.03      5.38 o 
   3  21   3       31.68       31.49      6.51 o 
   4  21   3       32.82       40.24      9.17 o 
   5  21   3        4.49       23.75      9.00 o 
   6  21   3       11.93      -10.09     10.09 o 
   1  22   3        1.84       15.44      9.20 o 
   2  22   3       17.73       12.20      9.03 o 
   3  22   3       21.92       11.48      8.83 o 
   4  22   3        9.65       24.77      6.20 o 
   5  22   3        1.69      -11.24     11.24 o 
   6  22   3       19.91       27.19     10.67 o 
   1  23   3       61.31       61.95      6.92 o 
   2  23   3       10.62       -6.99      6.99 o 
   3  23   3       25.60       19.70     10.39 o 
   5  23   3        4.36        6.82      6.85 o 
   1  24   3       37.58       46.51     11.76 o 
   2  24   3        1.84       22.63      9.78 o 
   3  24   3       15.41       39.90     12.91 o 
   4  24   3        7.13       -4.29      9.88 o 
   5  24   3        7.39        2.28      8.86 o 
   1  25   3        5.63       19.59      6.24 o 
   2  25   3        0.62        9.37      6.88 o 
   3  25   3       31.44       51.11     12.06 o 
   4  25   3        6.08       10.70     10.26 o 
   5  25   3        5.51       25.62      7.74 o 
   1  26   3        2.16        1.02      6.24 o 
   2  26   3       11.40       17.24      9.54 o 
   3  26   3       10.65       23.00     11.24 o 
   4  26   3        6.78      115.45     13.26 o 
   1  27   3        4.21       16.08      6.71 o 
   2  27   3       17.51        7.43      8.08 o 
   1  28   3        0.68       -7.12      7.12 o 
   0   0   4     7474.69     7854.19    303.17 o 
   2   0   4     1855.06     1925.64     34.76 o 
   4   0   4      108.76      128.46      6.85 o 
   6   0   4      467.93      583.20     37.04 o 
   8   0   4        0.63        6.95     10.50 o 
   0   1   4      507.27      562.62     23.41 o 
   1   1   4       38.83       37.41      5.04 o 
   2   1   4      179.10      196.72      6.99 o 
   3   1   4       48.51       57.83      4.87 o 
   4   1   4        0.29        5.55      4.74 o 
   5   1   4      116.17      132.35      7.77 o 
   6   1   4       84.11      123.18      9.20 o 
   7   1   4       58.19       85.26     13.29 o 
   8   1   4       35.67       46.62     11.96 o 
   9   1   4       22.16       13.26      6.51 o 
   0   2   4      807.37      851.65     27.74 o 
   1   2   4      264.69      326.07     10.12 o 
   2   2   4      112.05      115.65      4.94 o 
   3   2   4      239.60      257.54      8.72 o 
   4   2   4      190.79      182.71      8.66 o 
   5   2   4       93.07      113.20     11.11 o 
   6   2   4       32.90        2.28     11.48 o 
   7   2   4       29.88       29.17      6.54 o 
   8   2   4       45.03       48.69     12.03 o 
   9   2   4        7.13       27.06      6.99 o 
   0   3   4     2727.71     3305.49     56.60 o 
   1   3   4      384.91      393.26     11.24 o 
   2   3   4      669.47      708.39     14.38 o 
   3   3   4       26.83       18.98      3.13 o 
   4   3   4      480.67      513.24     16.32 o 
   5   3   4      147.37      155.93      8.83 o 
   6   3   4       99.91       92.86     10.09 o 
   7   3   4       68.63      104.00     15.54 o 
   9   3   4        8.23       20.17     10.53 o 
   0   4   4     1371.86     1555.17     34.62 o 
   1   4   4      296.71      309.81      7.74 o 
   2   4   4      321.05      324.74      8.96 o 
   3   4   4      263.77      294.72      9.61 o 
   4   4   4      325.71      318.57     11.45 o 
   5   4   4      225.48      204.62      9.71 o 
   6   4   4      129.29      114.39      9.20 o 
   7   4   4       15.11       11.86      6.85 o 
   8   4   4       50.10       64.81     12.30 o 
   9   4   4       10.34       -2.86     10.97 o 
   0   5   4      346.37      446.08     11.21 o 
   1   5   4       10.28       17.17      2.56 o 
   2   5   4      199.80      218.70      6.44 o 
   3   5   4      141.32      155.76      6.71 o 
   4   5   4      139.81      152.42      8.08 o 
   5   5   4       31.49       24.09      7.91 o 
   6   5   4       37.83       44.30      8.48 o 
   7   5   4      170.68      174.23     12.88 o 
   8   5   4       69.05       74.66      8.18 o 
   9   5   4       39.23       30.91     11.76 o 
   0   6   4     1449.28     1440.95     21.88 o 
   1   6   4      108.63      113.74      3.99 o 
   2   6   4       76.08      100.08      5.72 o 
   3   6   4      227.89      249.67      8.89 o 
   4   6   4      166.31      164.04      8.14 o 
   5   6   4        6.44       10.15      5.18 o 
   6   6   4      270.95      286.23     11.55 o 
   7   6   4       31.88       45.63      7.50 o 
   8   6   4       54.60       35.95      8.45 o 
   0   7   4       72.22       76.53      4.09 o 
   1   7   4      673.03      662.77     14.21 o 
   2   7   4       57.73       68.36      4.53 o 
   3   7   4       53.42       54.42      4.36 o 
   4   7   4       85.94       90.03      6.37 o 
   5   7   4      262.30      279.04     11.28 o 
   6   7   4      142.83      153.34      9.00 o 
   7   7   4      129.27      143.32     10.02 o 
   8   7   4       54.96       63.21      9.68 o 
   9   7   4       19.60       -1.06      7.05 o 
   0   8   4      103.15      126.08      6.13 o 
   1   8   4      583.84      595.74     13.63 o 
   2   8   4      186.62      205.41      7.53 o 
   3   8   4      175.69      146.08      8.11 o 
   4   8   4       45.21       33.05      5.42 o 
   5   8   4       99.47      106.04      7.50 o 
   6   8   4       85.70      103.28      9.06 o 
   7   8   4      181.07      194.60     11.76 o 
   8   8   4       23.92       26.10      6.27 o 
   9   8   4       16.32       10.36      7.22 o 
   0   9   4      863.94      897.79     18.78 o 
   1   9   4      285.54      246.81      7.26 o 
   2   9   4      181.91      196.62      7.63 o 
   3   9   4       49.76       53.87      4.60 o 
   4   9   4        4.83        5.96      4.12 o 
   5   9   4      374.07      415.01     15.16 o 
   6   9   4      182.96      188.88     10.02 o 
   7   9   4       82.27       90.37      8.52 o 
   8   9   4       16.09       24.91      6.37 o 
   0  10   4       99.78      117.70      7.26 o 
   1  10   4       58.28       52.03      4.57 o 
   2  10   4       56.57       73.50      5.59 o 
   3  10   4      643.43      684.68     17.45 o 
   4  10   4      247.35      287.90     12.03 o 
   5  10   4       17.35       17.38      5.62 o 
   6  10   4       51.87       49.99      6.07 o 
   7  10   4       63.65       55.92      7.36 o 
   8  10   4       27.73       14.14      6.13 o 
   0  11   4      212.16      166.42      7.74 o 
   1  11   4      528.08      479.24     13.36 o 
   2  11   4       43.73       48.56      5.93 o 
   3  11   4      480.25      443.70     13.19 o 
   4  11   4       22.09       17.17      6.10 o 
   5  11   4      135.87      184.11     11.55 o 
   6  11   4       14.20       26.65      6.20 o 
   7  11   4        8.49        4.60      6.03 o 
   8  11   4        6.37       29.99     14.75 o 
   0  12   4      193.71      170.31      9.34 o 
   1  12   4      226.28      187.28      6.75 o 
   2  12   4       69.55       75.92      6.47 o 
   3  12   4      351.22      373.36     12.74 o 
   4  12   4      193.12      226.94     11.14 o 
   5  12   4      163.40      189.22     11.24 o 
   6  12   4       56.03       66.55      8.08 o 
   7  12   4       48.46       70.91     10.15 o 
   8  12   4        4.32       -1.81      8.28 o 
   0  13   4       73.10       78.88      6.75 o 
   1  13   4      287.33      292.33     11.48 o 
   2  13   4      268.01      309.81     11.07 o 
   3  13   4      365.76      410.71     12.40 o 
   4  13   4      203.73      224.25     11.42 o 
   5  13   4       39.53       25.22      8.79 o 
   6  13   4        1.04       -3.82      7.87 o 
   7  13   4        1.81       15.81      6.17 o 
   8  13   4        6.78       -9.78      9.85 o 
   0  14   4      187.03      185.03      9.61 o 
   1  14   4       42.90       51.76      5.32 o 
   2  14   4      249.07      227.01      9.10 o 
   3  14   4       95.28       93.33      6.64 o 
   4  14   4      136.65      146.01      9.17 o 
   5  14   4       48.87       53.67      9.58 o 
   6  14   4        7.01       12.20      6.10 o 
   7  14   4        1.89        1.43      6.75 o 
   8  14   4        3.74       10.56     10.56 o 
   0  15   4       21.55       26.54      6.13 o 
   1  15   4      103.42       91.49      6.54 o 
   2  15   4       87.46      101.14      6.82 o 
   3  15   4       19.40       22.39      5.32 o 
   4  15   4       63.06       68.56      7.53 o 
   5  15   4       52.32       54.62      8.01 o 
   6  15   4       18.09       35.54      9.03 o 
   7  15   4       24.77       21.09      7.22 o 
   8  15   4        3.14       18.57     12.03 o 
   0  16   4      284.98      256.15     12.51 o 
   1  16   4      322.01      292.16     13.02 o 
   2  16   4      113.31      111.15      7.70 o 
   3  16   4       43.99       50.30      6.07 o 
   4  16   4        0.31       -6.68      6.68 o 
   5  16   4       25.07       33.39      6.54 o 
   6  16   4        5.50        9.20      7.60 o 
   7  16   4        2.44        1.81      8.42 o 
   0  17   4      139.20      138.45     10.22 o 
   1  17   4       87.16       79.87      7.94 o 
   2  17   4       77.75       73.98      7.74 o 
   3  17   4       69.12       81.20      8.52 o 
   4  17   4      131.49      137.84      9.27 o 
   5  17   4       19.73       33.02      7.12 o 
   6  17   4       17.98       11.52      8.04 o 
   7  17   4        2.44       17.62      7.84 o 
   0  18   4      330.94      334.28     15.33 o 
   1  18   4       32.27       47.54      7.84 o 
   2  18   4       76.90       46.58      6.51 o 
   3  18   4       12.31       10.15      5.69 o 
   4  18   4        1.85        8.66      6.00 o 
   5  18   4       36.97       35.75      7.22 o 
   6  18   4       10.88       52.65      7.91 o 
   7  18   4        4.87        3.48     10.22 o 
   0  19   4      314.12      353.06     16.49 o 
   1  19   4       20.91       22.46      7.22 o 
   2  19   4      101.88       93.20      7.09 o 
   3  19   4       78.07      103.66      8.45 o 
   4  19   4        9.26       16.83      7.05 o 
   5  19   4       23.97       23.89      6.24 o 
   6  19   4       10.26       26.27      8.01 o 
   7  19   4        2.25       26.72      9.34 o 
   0  20   4      145.77      156.17     11.35 o 
   1  20   4       92.79      112.59      9.64 o 
   2  20   4       41.87       40.96      7.26 o 
   3  20   4       10.56       15.47      4.80 o 
   4  20   4       10.84       33.16      6.07 o 
   5  20   4       16.72       53.84      9.37 o 
   6  20   4       16.37       -0.65      6.37 o 
   0  21   4       14.34       26.68      8.83 o 
   1  21   4       49.21       74.56      9.78 o 
   2  21   4        0.79       11.14      6.17 o 
   3  21   4        1.95       13.15      5.93 o 
   4  21   4        3.08       12.40      8.59 o 
   5  21   4       23.59       43.28      9.23 o 
   6  21   4        1.53       -3.58      8.72 o 
   0  22   4       11.92       24.02      9.17 o 
   1  22   4        6.69       15.81     11.01 o 
   2  22   4       24.00       28.86      7.29 o 
   3  22   4        7.33       20.51     11.65 o 
   4  22   4       31.63       36.94      6.71 o 
   5  22   4        7.85       20.41      6.10 o 
   0  23   4       16.09       -8.21      8.21 o 
   1  23   4        4.86       -1.16      5.59 o 
   2  23   4        3.65       36.19      8.38 o 
   3  23   4       16.89       24.23      8.96 o 
   4  23   4        0.20       -9.68      9.68 o 
   5  23   4       11.37       11.93      8.25 o 
   0  24   4       32.17       14.79     16.08 o 
   1  24   4        4.47       37.93      7.46 o 
   2  24   4        1.80       16.15      6.78 o 
   3  24   4        9.47       23.85     10.53 o 
   4  24   4       26.47       13.19     10.63 o 
   0  25   4        3.92       -1.43      8.59 o 
   1  25   4        2.92       13.77      6.03 o 
   2  25   4        5.84       -3.51      5.93 o 
   3  25   4        5.57        4.98      8.93 o 
   4  25   4        5.40       20.34      8.76 o 
   0  26   4        2.75       34.96     11.76 o 
   2  26   4        0.03       -8.18      8.18 o 
   3  26   4        6.33       18.84      7.46 o 
   0  27   4        2.73       -7.29      7.29 o 
   1  27   4        0.74       -3.10      6.75 o 
   2   0   5       51.08       49.31      3.85 o 
   4   0   5       46.60       58.88      6.37 o 
   6   0   5      172.25      205.20     14.04 o 
   8   0   5       51.44       43.75     14.11 o 
   1   1   5      282.55      350.64      7.53 o 
   2   1   5       24.86       27.57      3.95 o 
   3   1   5      567.69      527.52     13.87 o 
   4   1   5       49.03       74.08      6.03 o 
   5   1   5       85.27       84.37      8.55 o 
   6   1   5       64.75       67.23      8.25 o 
   7   1   5       27.55       19.66      6.82 o 
   1   2   5       65.83       62.87      3.54 o 
   2   2   5      380.64      411.09      9.23 o 
   3   2   5       18.38       24.13      4.87 o 
   4   2   5      169.74      175.45      8.31 o 
   5   2   5        4.63        7.74      6.07 o 
   6   2   5       66.11       53.33      6.51 o 
   7   2   5        0.94       -2.79      6.17 o 
   8   2   5       47.80       42.73     14.01 o 
   9   2   5        1.37       48.76     12.64 o 
   1   3   5      188.50      208.06      5.90 o 
   2   3   5      118.93      132.72      5.76 o 
   3   3   5      300.81      279.45      9.71 o 
   4   3   5       29.16       31.25      4.94 o 
   5   3   5       42.95       70.50      6.85 o 
   6   3   5       36.47       36.84      7.67 o 
   7   3   5       63.67       92.07      8.11 o 
   8   3   5       22.96        7.60     10.70 o 
   9   3   5       90.42      101.37     11.35 o 
   1   4   5       88.84      101.24      4.43 o 
   2   4   5      238.94      261.09      7.50 o 
   3   4   5      126.24       92.99      7.39 o 
   4   4   5       66.48       73.36      6.88 o 
   5   4   5       87.13       87.37      7.56 o 
   6   4   5      164.22      178.45      9.95 o 
   7   4   5       31.70       66.24     12.34 o 
   8   4   5       58.97       55.44      9.10 o 
   9   4   5       33.58       16.63      9.00 o 
   1   5   5      401.67      428.26      9.98 o 
   2   5   5       99.80      130.07      5.90 o 
   3   5   5       90.64      113.16      7.02 o 
   4   5   5       36.99       47.74      5.72 o 
   5   5   5        6.25        1.60      7.09 o 
   6   5   5       14.70       -1.64      8.14 o 
   7   5   5       17.51       22.52      7.33 o 
   8   5   5        1.42       -4.63      9.47 o 
   9   5   5       26.97       26.95      8.79 o 
   1   6   5      568.76      586.51     12.47 o 
   2   6   5       75.07       99.09      6.54 o 
   3   6   5      562.53      577.95     14.65 o 
   4   6   5      304.92      309.13     11.24 o 
   5   6   5       58.59       38.16      7.16 o 
   6   6   5      119.84      109.42      8.11 o 
   7   6   5       17.23       24.60      6.10 o 
   1   7   5      426.83      463.12     12.71 o 
   2   7   5      112.32       97.39      5.96 o 
   3   7   5       65.72       55.85      5.96 o 
   4   7   5       29.56       33.16      5.83 o 
   5   7   5       84.35      117.97     11.45 o 
   6   7   5       82.15       94.56      7.53 o 
   7   7   5       32.77       42.53      7.74 o 
   8   7   5       41.91       25.56      9.61 o 
   1   8   5      529.51      558.97     15.67 o 
   2   8   5      407.29      414.09     13.02 o 
   3   8   5      269.09      281.63      9.54 o 
   4   8   5       97.97       80.55      8.69 o 
   5   8   5      136.29      139.06     11.04 o 
   6   8   5       20.84       39.77      5.96 o 
   7   8   5       33.44       42.22      6.64 o 
   8   8   5       47.46       33.26      7.22 o 
   1   9   5      534.68      562.86     15.81 o 
   2   9   5      418.62      431.91     13.46 o 
   3   9   5        6.79       -0.34      5.59 o 
   4   9   5      269.07      261.09     12.47 o 
   5   9   5       52.44       55.54     10.32 o 
   6   9   5       76.42       72.34      8.08 o 
   7   9   5        3.74        0.44     13.19 o 
   8   9   5        2.03       12.68      9.85 o 
   1  10   5      268.12      274.34     10.36 o 
   2  10   5       51.72       63.58      6.07 o 
   3  10   5      228.52      214.95     10.70 o 
   4  10   5      108.61       95.55      9.51 o 
   5  10   5      193.30      173.17     15.30 o 
   6  10   5       19.11       23.55      6.75 o 
   7  10   5       27.47       51.18     10.63 o 
   8  10   5       14.43       23.00      9.81 o 
   1  11   5        7.91        7.19      4.63 o 
   2  11   5       12.71       18.71      5.32 o 
   3  11   5       99.62      103.42      7.19 o 
   4  11   5       97.28      103.28      8.38 o 
   5  11   5      283.36      320.48     20.41 o 
   6  11   5       21.78        5.08      8.31 o 
   7  11   5        2.95        2.96      8.59 o 
   8  11   5       13.10        4.12      8.21 o 
   1  12   5       44.14       45.83      5.49 o 
   2  12   5      188.77      165.78      8.28 o 
   3  12   5      164.42      197.43      9.23 o 
   4  12   5       85.00       72.65     10.02 o 
   5  12   5       44.84       53.60      7.53 o 
   6  12   5       30.02       30.94     11.65 o 
   7  12   5        7.57        0.41      8.25 o 
   1  13   5      271.03      290.15     12.16 o 
   2  13   5       86.08       90.50      7.56 o 
   3  13   5      154.38      183.60      9.13 o 
   4  13   5      181.80      193.31     10.29 o 
   5  13   5       20.05       23.75      7.94 o 
   6  13   5       22.87       26.65      8.25 o 
   7  13   5       19.71       26.00      9.64 o 
   8  13   5       11.99       24.94      9.27 o 
   1  14   5       35.88       44.13      5.76 o 
   2  14   5       42.11       51.32      6.41 o 
   3  14   5      201.24      197.67     10.29 o 
   4  14   5       78.21       55.37      8.31 o 
   5  14   5       22.51       20.85      6.41 o 
   6  14   5       46.14       27.87      8.28 o 
   7  14   5        6.35       -1.33     11.24 o 
   1  15   5      224.47      249.57     10.43 o 
   2  15   5      353.01      345.25     14.41 o 
   3  15   5       78.72       93.06      7.05 o 
   4  15   5       85.06       56.19      7.29 o 
   5  15   5       24.71       29.30      7.09 o 
   6  15   5       12.70       15.78      7.63 o 
   1  16   5      493.60      494.84     18.33 o 
   2  16   5       48.78       52.71      7.19 o 
   3  16   5      138.24      153.48      9.92 o 
   4  16   5        3.09        3.92      5.25 o 
   5  16   5       66.74       75.95      8.93 o 
   6  16   5        7.79       -0.89      6.75 o 
   7  16   5       41.08       42.70     11.45 o 
   1  17   5      172.55      194.40     11.35 o 
   2  17   5       83.06       82.91      7.16 o 
   3  17   5       54.76       71.15      7.02 o 
   4  17   5       39.56       48.49      6.71 o 
   5  17   5       16.64       34.45      7.87 o 
   6  17   5       43.93       50.02      8.76 o 
   7  17   5       10.76       32.75     10.77 o 
   1  18   5      595.47      563.68     19.08 o 
   2  18   5       44.06       46.68      6.34 o 
   3  18   5       28.52       29.78      5.15 o 
   4  18   5       13.88       24.30      5.93 o 
   5  18   5        6.31       11.93      9.03 o 
   6  18   5        9.32       15.03     11.79 o 
   1  19   5       59.45       63.89      7.36 o 
   2  19   5       32.17       35.78      6.61 o 
   3  19   5       24.02       29.03      5.72 o 
   4  19   5        4.43        3.31      7.46 o 
   5  19   5        2.12       22.93     11.52 o 
   6  19   5        4.92        8.76      6.44 o 
   1  20   5        6.58       -0.48      6.20 o 
   2  20   5       23.92       32.13      6.27 o 
   3  20   5        5.95       26.07      9.47 o 
   4  20   5        1.55        7.60      7.80 o 
   5  20   5        3.91       -9.30      9.30 o 
   1  21   5       16.39       10.32      6.71 o 
   2  21   5        9.48        5.93      6.30 o 
   3  21   5       12.89       21.64     10.19 o 
   4  21   5        4.50        6.58     11.99 o 
   5  21   5        1.51       -2.52      9.64 o 
   1  22   5       36.91       47.43      7.84 o 
   2  22   5       98.68      102.91      9.61 o 
   3  22   5       24.19       45.05     13.12 o 
   4  22   5       40.24       12.78     11.31 o 
   5  22   5        7.31       -3.82      6.34 o 
   1  23   5        7.23       23.24      6.44 o 
   2  23   5       20.95       23.34      7.36 o 
   3  23   5       33.63       32.58     11.28 o 
   4  23   5       23.22       34.83     10.05 o 
   1  24   5       11.59        7.36      9.95 o 
   2  24   5        8.14       -0.58      7.50 o 
   1  25   5        3.09       39.12      9.68 o 
   0   0   6      340.48      359.43     12.57 o 
   2   0   6      228.75      257.78      7.74 o 
   4   0   6      357.18      357.59     12.51 o 
   6   0   6       63.35       86.65     10.60 o 
   8   0   6       14.51       -9.92      9.92 o 
   0   1   6      161.95      179.51      6.03 o 
   1   1   6      155.86      182.78      6.24 o 
   2   1   6      408.95      474.06     10.94 o 
   3   1   6      431.44      439.34     13.15 o 
   4   1   6      305.88      339.97     12.34 o 
   5   1   6      367.57      346.51     14.11 o 
   6   1   6       26.70       53.09      7.16 o 
   7   1   6       42.25       68.05      9.17 o 
   8   1   6        0.33        6.47      9.10 o 
   0   2   6       12.63       21.26      3.92 o 
   1   2   6        4.01        8.38      4.09 o 
   2   2   6      348.02      341.85      9.34 o 
   3   2   6        2.37       10.84      5.21 o 
   4   2   6      119.90      157.97      9.92 o 
   5   2   6       93.80       53.98     12.44 o 
   6   2   6       15.14       -0.82      5.86 o 
   7   2   6       67.40       78.58     10.22 o 
   8   2   6       39.28       33.91     11.55 o 
   0   3   6      582.73      617.52     11.76 o 
   1   3   6      213.13      226.47      8.59 o 
   2   3   6      460.98      490.69     11.65 o 
   3   3   6       40.22       34.59      5.49 o 
   4   3   6       32.88       38.30      5.86 o 
   5   3   6       96.35      104.78      8.48 o 
   6   3   6        1.11       14.86      5.35 o 
   7   3   6        7.35       14.82     10.05 o 
   8   3   6       20.11       44.33     11.18 o 
   0   4   6      458.88      548.82     10.67 o 
   1   4   6       10.39       17.65      4.36 o 
   2   4   6      118.57      121.55      6.00 o 
   3   4   6      150.39      166.36      9.61 o 
   4   4   6       39.17       48.25      6.51 o 
   5   4   6      225.35      208.44     10.63 o 
   6   4   6       73.89       62.84      9.17 o 
   7   4   6       41.67       38.88      8.45 o 
   8   4   6       22.81       28.62      9.71 o 
   0   5   6     1461.51     1598.62     24.60 o 
   1   5   6       63.30       81.41      5.55 o 
   2   5   6      160.47      176.00      7.91 o 
   3   5   6      113.37      119.09      8.35 o 
   4   5   6       54.24       64.74      6.30 o 
   5   5   6       61.99       51.86      7.84 o 
   6   5   6       55.20       45.90      6.34 o 
   7   5   6        6.71        6.85      6.85 o 
   8   5   6       14.04       12.85      7.67 o 
   0   6   6      832.35      921.78     19.80 o 
   1   6   6       45.26       61.68      5.45 o 
   2   6   6      305.62      309.10     11.82 o 
   3   6   6      125.70       94.49      7.26 o 
   4   6   6      127.46      109.35      8.52 o 
   5   6   6       87.16       99.16      9.27 o 
   6   6   6        1.15       -1.81      5.45 o 
   7   6   6       15.37       23.41      7.80 o 
   0   7   6      241.36      286.40      9.68 o 
   1   7   6       25.53       28.18      5.90 o 
   2   7   6       42.96       34.21      6.78 o 
   3   7   6      243.63      239.75      9.85 o 
   4   7   6       16.09       25.42      5.83 o 
   5   7   6      177.41      166.08     11.48 o 
   6   7   6        9.67       15.10      4.74 o 
   7   7   6       40.21       49.82     11.04 o 
   0   8   6      519.14      562.96     14.48 o 
   1   8   6      264.78      264.97     11.14 o 
   2   8   6      535.36      569.03     17.45 o 
   3   8   6       73.27       71.15      6.92 o 
   4   8   6      128.13      123.63      9.81 o 
   5   8   6       24.33       26.65      6.95 o 
   6   8   6       35.18       41.64      7.46 o 
   7   8   6       18.28       14.55     11.07 o 
   0   9   6       45.46       44.74      6.44 o 
   1   9   6      117.24      117.29      9.47 o 
   2   9   6      197.64      197.43      9.27 o 
   3   9   6       58.19       52.20      6.85 o 
   4   9   6      254.24      251.92     11.96 o 
   5   9   6       92.63      126.69     10.36 o 
   6   9   6       11.84       34.35      9.54 o 
   0  10   6        4.04        2.59      6.17 o 
   1  10   6       16.73       23.21      6.44 o 
   2  10   6       72.46       75.92      7.77 o 
   3  10   6      110.09      109.55      7.67 o 
   4  10   6      103.86       83.86      7.91 o 
   5  10   6       85.96       82.97      8.83 o 
   6  10   6       20.86       31.93      7.60 o 
   0  11   6      115.05       96.74      8.79 o 
   1  11   6       35.31       31.55      6.07 o 
   2  11   6      365.24      398.41     14.31 o 
   3  11   6      116.41      135.76      8.72 o 
   4  11   6      246.36      228.58     12.64 o 
   5  11   6        2.40        0.72      5.79 o 
   6  11   6       26.31       18.98     10.56 o 
   7  11   6        6.01        3.03      7.70 o 
   0  12   6       45.50       74.56      8.14 o 
   1  12   6       15.02        2.39      5.72 o 
   2  12   6       22.68       25.05      5.93 o 
   3  12   6      286.13      252.02     11.07 o 
   4  12   6       62.04       80.42      8.62 o 
   5  12   6      146.91      153.95     10.70 o 
   6  12   6        6.04       -0.20      6.92 o 
   0  13   6        9.77       22.83      8.04 o 
   1  13   6       60.62       63.93      8.55 o 
   2  13   6      108.37       98.61      8.69 o 
   3  13   6       57.24       57.18      7.33 o 
   4  13   6      124.04      135.04     12.13 o 
   5  13   6       36.42       57.62      8.96 o 
   6  13   6       49.15       46.75      7.39 o 
   0  14   6      104.63      123.22     10.26 o 
   1  14   6        1.70       19.87      6.61 o 
   2  14   6       12.53        0.85      6.10 o 
   3  14   6        4.16       -1.64      6.61 o 
   4  14   6       24.21        7.39      7.63 o 
   5  14   6       72.89       98.99      9.64 o 
   6  14   6       26.17       30.60      6.54 o 
   0  15   6      237.59      246.50     12.57 o 
   1  15   6        9.25       16.97      6.30 o 
   2  15   6       91.49       78.92      6.78 o 
   3  15   6       19.86       15.85      5.90 o 
   4  15   6       11.10        0.61      6.75 o 
   5  15   6       36.70       36.05      8.31 o 
   6  15   6       22.92       13.83      7.19 o 
   0  16   6       96.52      108.91      9.27 o 
   1  16   6       39.54       49.95      7.43 o 
   2  16   6        5.74       10.39      5.79 o 
   3  16   6       26.78       45.39      5.69 o 
   4  16   6       44.96       36.73      7.12 o 
   5  16   6       14.36       40.55      7.60 o 
   6  16   6       38.04        0.99      8.45 o 
   0  17   6       25.60       23.65      6.58 o 
   1  17   6       56.28       61.27      7.09 o 
   2  17   6       15.06       24.33      7.63 o 
   3  17   6        7.52       11.42      4.98 o 
   4  17   6        5.05       -0.95      8.55 o 
   5  17   6        7.67       22.73      7.97 o 
   6  17   6        4.46        0.99      6.34 o 
   0  18   6       80.25       78.03      7.43 o 
   1  18   6       37.04       32.68      6.30 o 
   2  18   6       26.85       10.77      6.68 o 
   3  18   6       48.56       38.95      7.12 o 
   4  18   6       18.83       22.29     12.27 o 
   5  18   6       48.84      122.36     18.50 o 
   0  19   6       29.23       27.84      9.40 o 
   1  19   6        6.21        1.50      7.70 o 
   2  19   6       57.70       37.31      6.88 o 
   3  19   6        5.35        8.83     11.69 o 
   4  19   6       24.62        3.75     10.84 o 
   5  19   6        9.85       16.46      8.83 o 
   0  20   6       41.54       41.50     11.07 o 
   1  20   6       14.87       22.18      7.22 o 
   2  20   6       53.98       36.87      7.09 o 
   3  20   6       14.41       25.08     10.90 o 
   0  21   6       19.27       27.09      9.85 o 
   1  21   6       24.16       14.52      6.27 o 
   2  21   6       48.00       23.48     11.07 o 
   3  21   6       32.22       33.97      9.78 o 
   4  21   6        5.40       15.85      7.43 o 
   0  22   6        3.95       19.49     11.82 o 
   1  22   6        0.88       -5.35      5.35 o 
   0  23   6       18.81       13.49     12.71 o 
   2   0   7      639.30      625.66     15.64 o 
   4   0   7      725.04      691.22     22.42 o 
   6   0   7       45.79       32.34      8.62 o 
   1   1   7      131.52      134.50      6.75 o 
   2   1   7      143.42      136.17      6.68 o 
   3   1   7      333.62      362.97     13.26 o 
   4   1   7      323.30      292.06     14.62 o 
   5   1   7      106.72      111.22      9.13 o 
   6   1   7       11.23       17.04      6.51 o 
   7   1   7        7.00       -9.54      9.54 o 
   1   2   7       50.43       38.95      5.25 o 
   2   2   7      324.78      361.44     10.70 o 
   3   2   7      121.29      115.96      8.21 o 
   4   2   7       17.73       32.85      9.06 o 
   5   2   7       70.36       34.83      6.13 o 
   6   2   7       38.87       31.45      6.88 o 
   7   2   7        5.55       19.12      8.89 o 
   1   3   7      477.28      531.48     12.98 o 
   2   3   7      286.45      285.18      9.44 o 
   3   3   7       59.20       31.49      7.91 o 
   4   3   7       26.90       38.68      5.86 o 
   5   3   7       12.50       26.41      6.17 o 
   6   3   7       86.39       73.91      7.67 o 
   1   4   7      239.57      242.21      8.96 o 
   2   4   7      206.06      208.10      9.51 o 
   3   4   7       34.77       27.77      5.90 o 
   4   4   7       68.89       88.15      8.11 o 
   5   4   7       69.38       77.59      7.09 o 
   6   4   7       87.67       84.88      8.45 o 
   1   5   7      495.16      467.38     13.83 o 
   2   5   7       24.13       22.52      6.24 o 
   3   5   7       39.32       49.27      7.22 o 
   4   5   7       14.62       26.07      6.13 o 
   5   5   7       55.11       48.93      6.54 o 
   6   5   7       16.64        7.97      5.28 o 
   1   6   7      371.90      414.66     14.28 o 
   2   6   7      289.90      282.45     10.50 o 
   3   6   7       79.02       69.82      6.27 o 
   4   6   7        4.08       12.34      6.03 o 
   5   6   7        9.33       10.39      9.13 o 
   6   6   7       24.65       60.69     14.14 o 
   1   7   7       39.05       37.48      6.71 o 
   2   7   7      147.11      126.56      8.28 o 
   3   7   7      174.30      204.01     11.04 o 
   4   7   7        0.85        7.26      5.49 o 
   5   7   7       91.43       91.15      9.61 o 
   6   7   7        2.11       -9.17      9.17 o 
   1   8   7       98.65      131.39      9.88 o 
   2   8   7       19.12       34.55      7.33 o 
   3   8   7       27.21       34.96      6.78 o 
   4   8   7       17.23        7.53      5.21 o 
   5   8   7       21.42       24.88      8.31 o 
   6   8   7        4.01        4.91      6.88 o 
   1   9   7      373.25      370.43     14.58 o 
   2   9   7       56.89       53.02      7.84 o 
   3   9   7      157.53      147.75      8.69 o 
   4   9   7        6.72       11.42      5.49 o 
   5   9   7       11.98        2.96     11.99 o 
   1  10   7      458.23      389.07     14.55 o 
   2  10   7       79.88       80.01      7.26 o 
   3  10   7       40.72       19.49      6.99 o 
   4  10   7       16.27       26.99      5.72 o 
   5  10   7        4.38       16.80      7.63 o 
   6  10   7       12.98       -0.24      6.24 o 
   1  11   7        0.15       32.58      7.12 o 
   2  11   7       18.75        6.27      5.93 o 
   3  11   7       57.38       67.13      6.61 o 
   4  11   7       32.00        1.12      9.98 o 
   5  11   7       23.94       43.79      7.94 o 
   6  11   7        8.41       35.57     10.67 o 
   1  12   7       53.44       55.71      7.26 o 
   2  12   7       29.12       40.52      6.95 o 
   3  12   7       74.74       55.82      6.71 o 
   4  12   7       30.63       33.84     10.19 o 
   5  12   7       21.67       15.40      9.68 o 
   6  12   7        8.65        8.62      6.95 o 
   1  13   7       49.09       79.06     10.22 o 
   2  13   7       27.18       10.26      5.86 o 
   3  13   7       21.42       16.29      5.49 o 
   4  13   7       25.08       12.68      7.80 o 
   5  13   7       63.23       58.17     12.20 o 
   1  14   7       17.66       19.05      9.51 o 
   2  14   7        8.41       -9.88      9.88 o 
   3  14   7       28.73       34.89      6.27 o 
   4  14   7       15.79        4.23      9.23 o 
   5  14   7       30.58       -0.37     11.21 o 
   1  15   7       51.03       68.22      7.67 o 
   2  15   7       17.24       14.04      8.35 o 
   3  15   7        0.26        7.36      6.51 o 
   4  15   7        2.30       38.98     12.30 o 
   5  15   7        5.55        5.11      8.08 o 
   1  16   7       22.70       16.77      9.03 o 
   2  16   7       32.04       39.08      6.85 o 
   3  16   7        9.29       17.82      9.13 o 
   5  16   7       10.49        6.82      7.05 o 
   1  17   7        0.42       38.23     12.54 o 
   2  17   7        6.42        4.57      5.25 o 
   4  17   7        2.08        1.64      8.21 o 
   1  18   7       11.50        8.38      5.86 o 
   4  18   7       16.19        9.51      6.85 o 
   1  19   7        1.53        3.37      4.23 o 
   1  20   7        7.41        3.54      4.60 o 
   0   0   8       75.16       62.43     10.26 o 
   2   0   8      126.50      114.80      7.36 o 
   4   0   8       61.36       57.72      7.94 o 
   0   1   8       97.18      117.42      8.48 o 
   1   1   8       67.69       72.31      5.90 o 
   2   1   8       31.46       53.50      7.56 o 
   3   1   8       43.28       43.28      6.64 o 
   4   1   8      104.06       57.35     10.02 o 
   5   1   8        5.76       21.02      8.04 o 
   0   2   8      127.15      115.41      9.51 o 
   1   2   8       35.34       33.67      6.64 o 
   2   2   8       36.08       45.05      5.93 o 
   3   2   8       60.03       51.73      6.78 o 
   4   2   8        0.48        6.88      5.76 o 
   5   2   8        3.33       13.15      6.95 o 
   0   3   8       71.66       63.21      7.12 o 
   1   3   8       94.28      107.37      7.63 o 
   2   3   8      173.16      169.08      8.72 o 
   3   3   8       61.10       68.46      6.20 o 
   4   3   8       56.51       51.66      8.52 o 
   5   3   8       55.98       35.61      7.46 o 
   6   3   8       22.60       -0.78      5.79 o 
   0   4   8       46.87       61.30      6.10 o 
   1   4   8        0.97        0.72      5.76 o 
   2   4   8       68.75       60.11      6.24 o 
   3   4   8       31.25       26.85      5.96 o 
   4   4   8       37.88       21.26      6.47 o 
   5   4   8       35.83       23.58      6.95 o 
   6   4   8       37.53       11.86      5.11 o 
   0   5   8       56.58       55.17      6.13 o 
   1   5   8       35.50       39.19      6.17 o 
   2   5   8       19.43        6.61      5.45 o 
   3   5   8       33.86       32.85      6.30 o 
   4   5   8       26.10       11.48      7.36 o 
   5   5   8       10.19       12.30      7.26 o 
   6   5   8        5.80       -5.83      5.83 o 
   0   6   8      342.11      285.79     11.01 o 
   1   6   8       22.99       13.94      5.59 o 
   2   6   8       68.01       53.81      6.37 o 
   3   6   8       27.23       24.98      6.34 o 
   4   6   8       11.41       37.11      8.25 o 
   5   6   8       39.75       36.46      6.78 o 
   6   6   8       30.93        3.99      4.36 o 
   0   7   8      224.09      206.84      9.34 o 
   1   7   8       13.47       27.29      6.64 o 
   2   7   8       10.04       13.63      6.82 o 
   3   7   8        5.56       18.54      8.08 o 
   4   7   8        3.64       15.16     10.32 o 
   5   7   8       35.46        5.04      8.62 o 
   0   8   8       19.80       13.94      6.51 o 
   1   8   8       29.72       24.74      8.48 o 
   2   8   8       45.84       50.36      6.75 o 
   3   8   8       16.54       19.42      6.20 o 
   4   8   8       17.31       12.98      7.26 o 
   5   8   8       16.24       18.57      6.95 o 
   0   9   8       44.94       42.19      7.12 o 
   1   9   8        5.19       23.41      9.47 o 
   2   9   8       16.39       12.23      6.34 o 
   3   9   8        5.16       -1.26      7.50 o 
   4   9   8        9.21       41.95     13.80 o 
   5   9   8        2.12       -1.64      8.25 o 
   0  10   8        5.61       -1.43      9.03 o 
   1  10   8        4.48       10.97      5.38 o 
   2  10   8        3.30       10.84      8.01 o 
   3  10   8       16.22       18.74      6.44 o 
   4  10   8       11.93        0.34     11.93 o 
   0  11   8        5.35       23.65      6.51 o 
   1  11   8       35.58       11.93      6.95 o 
   2  11   8       11.48       -1.33      5.45 o 
   3  11   8       68.95       58.54      8.21 o 
   4  11   8       26.10      106.08     18.13 o 
   0  12   8       33.73       25.83      6.78 o 
   1  12   8       17.47       -0.65      5.96 o 
   2  12   8       11.29        7.53      6.07 o 
   4  12   8       18.93        0.34      8.42 o 
   1  13   8        0.76        0.58      6.71 o 
   2  13   8       47.36       40.28      6.41 o 
   4  13   8       16.57        3.54      6.41 o 
   0  14   8       22.59       24.13     15.03 o 
   1  14   8        4.56        4.05      4.26 o 
   2  14   8       19.31        5.93      5.01 o 
   3  14   8        3.37        3.44      6.41 o 
   0  15   8       70.99       14.41     10.46 o 
   1  15   8        4.25       -4.63      4.63 o 
   3  15   8        5.44       -0.68      6.68 o 
   0  16   8        3.55       14.41      9.58 o 
   1  16   8        2.77       -0.58      4.02 o 
   2  16   8       19.13        1.33      4.91 o 
   0  17   8        2.05       22.22      9.40 o 
   2   0   9        2.25       23.34     10.29 o 
   1   1   9        2.53        2.04     11.14 o 
   2   1   9        0.39        5.96     10.32 o 
   3   1   9        9.90        6.61     11.21 o 
   1   2   9       39.71       98.17     13.19 o 
   2   2   9       52.97       32.17     10.19 o 
   3   2   9        8.06        6.68      9.98 o 
   1   3   9       27.36       14.48     10.97 o 
   2   3   9       31.50       11.86      6.78 o 
   1   4   9       16.30       14.41      7.53 o 
   2   4   9       55.66       29.82      8.25 o 
   3   4   9        6.85       -0.55      5.49 o 
   4   4   9       12.99        7.67      5.28 o 
   1   5   9        7.12       -6.64      6.64 o 
   2   5   9       15.42        0.58      9.81 o 
   3   5   9        4.84       10.43      5.83 o 
   4   5   9       14.34       -1.02      4.26 o 
   1   6   9       57.06       51.18      6.92 o 
   2   6   9       19.36       24.94      9.54 o 
   3   6   9        2.14       -4.74      4.74 o 
   1   7   9       16.39       21.54      8.55 o 
   3   7   9        1.83       -0.68      4.98 o 
   1   8   9       14.95       -2.21      9.64 o 
   2   8   9       13.33        0.92      6.27 o 
   1  10   9        5.05        9.47      8.55 o 
   2  10   9       41.05       14.72      5.52 o 
   1  12   9       19.13        7.87      6.07 o 
                                                 
